# Supplementary material for: Birds have peramorphic skulls, too: anatomical network analyses reveal oppositional heterochronies in avian skull evolution
Source: Commun Biol. 2020 Apr 24;3:195. doi: 10.1038/s42003-020-0914-4 (PMC7181600; doi:10.1038/s42003-020-0914-4)
Supplement: Supplementary file 3 — Supplementary Data 1 [file 42003_2020_914_MOESM3_ESM.xlsx]

## Sheet: Scipionyx
Scipionyx	Angular.Left	Angular.Right	Articular.Left	Articular.Right	Basioccipital	Basisphenoid	Coronoid.Left	Coronoid.Right	Dentary.Left	Dentary.Right	Ectopterygoid.Left	Ectopterygoid.Right	Epipterygoid.Left	Epipterygoid.Right	Left:Exoccipital.Opisthotic	Right:Exoccipital.Opisthotic	Jugal.Left	Jugal.Right	Frontral.Left	Frontral.Right	Lacrimal.Left	Lacrimal.Right	Laterosphenoid.Left	Laterosphenoid.Right	Maxilla.Left	Maxilla.Right	Nasal.Left	Nasal.Right	Palatine.Left	Palatine.Right	Parasphenoid	Parietal.Left	Parietal.RIght	Postorbital.Left	Postorbital.Right	Prearticular.Left	Prearticular.Right	Prefrontal.Left	Prefrontal.RIght	Premaxilla.Left	Premaxilla.Right	Prootic.Left	Prootic.Right	Pterygoid.Left	Pterygoid.Right	Quadrate.Left	Quadrate.Right	Quadratojugal.Left	Quadratojugal.Right
Angular.Left			1						1																											1
Angular.Right				1						1																											1
Articular.Left	1																																			1										1
Articular.Right		1																																			1										1
Basioccipital						1									1	1																										1	1
Basisphenoid					1																										1											1	1	1	1
Coronoid.Left									1																											1
Coronoid.Right										1																											1
Dentary.Left	1						1			1																										1
Dentary.Right		1						1	1																												1
Ectopterygoid.Left																	1																											1
Ectopterygoid.Right																		1																											1
Epipterygoid.Left																							1																					1
Epipterygoid.Right																								1																					1
Left:Exoccipital.Opisthotic					1											1																1										1				1
Right:Exoccipital.Opisthotic					1										1																		1										1				1
Jugal.Left											1										1				1				1					1														1
Jugal.Right												1										1				1				1					1														1
Frontral.Left																				1			1				1					1		1				1
Frontral.Right																			1					1				1					1		1				1
Lacrimal.Left																	1								1		1		1									1
Lacrimal.Right																		1								1		1		1									1
Laterosphenoid.Left													1						1													1		1								1
Laterosphenoid.Right														1						1													1		1								1
Maxilla.Left																	1				1						1		1											1
Maxilla.Right																		1				1						1		1											1
Nasal.Left																			1		1				1			1										1		1
Nasal.Right																				1		1				1	1												1		1
Palatine.Left																	1				1				1																			1
Palatine.Right																		1				1				1																			1
Parasphenoid						1																																						1	1
Parietal.Left															1				1				1										1									1
Parietal.RIght																1				1				1								1											1
Postorbital.Left																	1		1				1
Postorbital.Right																		1		1				1
Prearticular.Left	1		1				1		1
Prearticular.Right		1		1				1		1
Prefrontal.Left																			1		1						1
Prefrontal.RIght																				1		1						1
Premaxilla.Left																									1		1														1
Premaxilla.Right																										1		1												1
Prootic.Left					1	1									1								1									1
Prootic.Right					1	1										1								1									1
Pterygoid.Left						1					1		1																1		1														1	1
Pterygoid.Right						1						1		1																1	1													1			1
Quadrate.Left			1												1																													1				1
Quadrate.Right				1												1																													1				1
Quadratojugal.Left																	1																													1
Quadratojugal.Right																		1																													1
Splenial.Left							1		1																											1
Splenial.Right								1		1																											1
Squamosal.Left															1																	1		1												1
Squamosal.Right																1																	1		1												1
Supraoccipital															1	1																1	1
Surangular.Left	1		1				1		1																											1										1
Surangular.Right		1		1				1		1																											1										1
Vomer.L																									1															1				1
Vomer.R																										1															1				1
[truncated: 9 more columns]

## Sheet: Archaeopteryx
Archaeopteryx	Angular.Left	Angular.Right	Articular.Left	Articular.Right	Basioccipital	Basiphenoid.Parasphenoid	Coronoid.Left	Coronoid.Right	Dentary.Left	Dentary.Right	Ectopterygoid.Left	Ectopterygoid.Right	Epipterygoid.Left	Epipterygoid.Right	Exoccipital.Left	Exoccipital.Right	Jugal.Left	Jugal.Right	Frontral.Left	Frontral.Right	Lacrimal.Left	Lacrimal.Right	Laterosphenoid.Left	Laterosphenoid.Right	Maxilla.Left	Maxilla.Right	Nasal.Left	Nasal.Right	Palatine.Left	Palatine.Right	Parietal.Left	Parietal.RIght	Postorbital.Left	Postorbital.Right	Prearticular.Left	Prearticular.Right	Prefrontal.Left	Prefrontal.RIght	Premaxilla.Left	Premaxilla.Right	Prootic.Left	Prootic.Right	Pterygoid.Left	Pterygoid.Right	Quadrate.Left	Quadrate.Right	Quadratojugal.Left	Quadratojugal.Right	Splenial.Left
Angular.Left									1																										1														1
Angular.Right										1																										1
Articular.Left																																			1										1
Articular.Right																																				1										1
Basioccipital						1									1	1																									1	1
Basiphenoid.Parasphenoid					1										1	1							1	1																	1	1	1	1
Coronoid.Left																																			1														1
Coronoid.Right																																				1
Dentary.Left	1									1																																							1
Dentary.Right		1							1
Ectopterygoid.Left																	1												1														1
Ectopterygoid.Right																		1												1														1
Epipterygoid.Left																							1																				1
Epipterygoid.Right																								1																				1
Exoccipital.Left					1	1																									1														1
Exoccipital.Right					1	1																										1														1
Jugal.Left											1										1				1								1														1
Jugal.Right												1										1				1								1														1
Frontral.Left																				1			1				1				1		1				1
Frontral.Right																			1					1				1				1		1				1
Lacrimal.Left																	1								1		1										1
Lacrimal.Right																		1								1		1										1
Laterosphenoid.Left						1							1						1												1		1								1
Laterosphenoid.Right						1								1						1												1		1								1
Maxilla.Left																	1				1						1		1										1
Maxilla.Right																		1				1						1		1										1
Nasal.Left																			1		1				1			1									1		1
Nasal.Right																				1		1				1	1											1		1
Palatine.Left											1														1																		1
Palatine.Right												1														1																		1
Parietal.Left															1				1				1									1									1
Parietal.RIght																1				1				1							1											1
Postorbital.Left																	1		1				1
Postorbital.Right																		1		1				1
Prearticular.Left	1		1				1																																										1
Prearticular.Right		1		1				1
Prefrontal.Left																			1		1						1
Prefrontal.RIght																				1		1						1
Premaxilla.Left																									1		1													1
Premaxilla.Right																										1		1											1
Prootic.Left					1	1																	1								1
Prootic.Right					1	1																		1								1
Pterygoid.Left						1					1		1																1															1	1
Pterygoid.Right						1						1		1																1													1			1
Quadrate.Left			1												1																												1				1
Quadrate.Right				1												1																												1				1
Quadratojugal.Left																	1																												1
Quadratojugal.Right																		1																												1
Splenial.Left	1						1		1																										1
Splenial.Right		1						1		1																										1
Squamosal.Left															1																1		1												1
Squamosal.Right																1																1		1												1
Supraoccipital															1	1															1	1
Surangular.Left	1		1				1		1																										1														1
Surangular.Right		1		1				1		1																										1
Vomer																									1	1													1	1			1	1
Opisthotic.Left															1																1										1
Opisthotic.Right																1																1										1
[truncated: 9 more columns]

## Sheet: Ichthyornis
Ichthyornis	Angular.Left	Angular.Right	Articular.Left	Articular.Right	Basioccipital	Basiphenoid.Parasphenoid	Coronoid.Left	Coronoid.Right	Dentary.Left	Dentary.Right	Exoccipital.Left	Exoccipital.Right	Jugal.Left	Jugal.Right	Mesethmoid	Frontal	Lacrimal.Left	Lacrimal.Right	Left:Lateropshenoid.Postorbital	Right:Lateropshenoid.Postorbital	Maxilla.Left	Maxilla.Right	Nasal.Left	Nasal.Right	Palatine.Left	Palatine.Right	Parietal	Prearticular.Left	Prearticular.Right	Premaxilla	Prootic.Left	Prootic.Right	Pterygoid.Left	Pterygoid.Right	Quadrate.Left	Quadrate.Right	Quadratojugal.Left	Quadratojugal.Right	Splenial.Left	Splenial.Right	Squamosal.Left	Squamosal.Right	Supraoccipital	Surangular.Left	Surangular.Right	Vomer	Predentary	Opisthotic.Left	Opisthotic.Right
Angular.Left			1						1																			1											1					1
Angular.Right				1						1																			1											1					1
Articular.Left	1																											1							1									1
Articular.Right		1																											1							1									1
Basioccipital						1					1	1																			1	1
Basiphenoid.Parasphenoid					1						1	1			1				1	1											1	1	1	1
Coronoid.Left									1																			1																1
Coronoid.Right										1																			1																1
Dentary.Left	1						1			1																		1											1					1			1
Dentary.Right		1						1	1																				1											1					1		1
Exoccipital.Left					1	1																													1						1		1					1
Exoccipital.Right					1	1																														1						1	1						1
Jugal.Left																	1				1																1
Jugal.Right																		1				1																1
Mesethmoid						1										1			1	1			1	1						1
Frontal															1		1	1	1	1			1	1			1			1
Lacrimal.Left													1			1							1
Lacrimal.Right														1		1								1
Left:Lateropshenoid.Postorbital						1									1	1											1				1										1
Right:Lateropshenoid.Postorbital						1									1	1											1					1										1
Maxilla.Left													1										1		1					1																1
Maxilla.Right														1										1		1				1																1
Nasal.Left															1	1	1				1									1
Nasal.Right															1	1		1				1								1
Palatine.Left																					1												1													1
Palatine.Right																						1												1												1
Parietal																1			1	1											1	1									1	1	1
Prearticular.Left	1		1				1		1																														1					1
Prearticular.Right		1		1				1		1																														1					1
Premaxilla															1	1					1	1	1	1																						1
Prootic.Left					1	1													1								1														1							1
Prootic.Right					1	1														1							1															1							1
Pterygoid.Left						1																			1										1
Pterygoid.Right						1																				1										1
Quadrate.Left			1								1																						1				1				1			1
Quadrate.Right				1								1																						1				1				1			1
Quadratojugal.Left													1																						1
Quadratojugal.Right														1																						1
Splenial.Left	1								1																			1
Splenial.Right		1								1																			1
Squamosal.Left											1								1								1				1				1								1
Squamosal.Right												1								1							1					1				1							1
Supraoccipital											1	1															1														1	1
Surangular.Left	1		1				1		1																			1							1
Surangular.Right		1		1				1		1																			1							1
Vomer																					1	1			1	1				1
Predentary									1	1
Opisthotic.Left											1																				1
Opisthotic.Right												1																				1
Epiotic																											1				1	1											1
[truncated: 1 more columns]

## Sheet: Citipati
Citipati	Angular.Left	Angular.Right	Articular.Left	Articular.Right	Basoccipital.Exoccipital.Supraoccipital.Prootic.Opisthotic.Laterosphenoid	Basiphenoid.Parasphenoid	Coronoid.Left	Coronoid.Right	Dentary.Left	Dentary.Right	Ectopterygoid.Left	Ectopterygoid.Right	Epipterygoid.Left	Epipterygoid.Right	Jugal.Left	Jugal.Right	Frontral.Left	Frontral.Right	Left:Lacrimal.Prefrontal	Right:Lacrimal.Prefrontal	Maxilla.Left	Maxilla.Right	Nasal	Palatine.Left	Palatine.Right	Parietal	Postorbital.Left	Postorbital.Right	Prearticular.Left	Prearticular.Right	Premaxilla	Pterygoid.Left	Pterygoid.Right	Quadrate.Left	Quadrate.Right	Quadratojugal.Left	Quadratojugal.Right	Splenial.Left	Splenial.Right	Squamosal.Left	Squamosal.Right	Surangular.Left	Surangular.Right	Vomer	Orbitosphenoid
Angular.Left			1						1																				1									1				1
Angular.Right				1						1																				1									1				1
Articular.Left	1																												1					1								1
Articular.Right		1																												1					1								1
Basoccipital.Exoccipital.Supraoccipital.Prootic.Opisthotic.Laterosphenoid						1							1	1			1	1								1	1	1						1	1					1	1				1
Basiphenoid.Parasphenoid					1																											1	1
Coronoid.Left									1																																	1
Coronoid.Right										1																																	1
Dentary.Left	1						1			1																												1				1
Dentary.Right		1						1	1																														1				1
Ectopterygoid.Left															1				1		1			1								1
Ectopterygoid.Right																1				1		1			1								1
Epipterygoid.Left					1																											1
Epipterygoid.Right					1																												1
Jugal.Left											1								1		1						1									1
Jugal.Right												1								1		1						1									1
Frontral.Left					1													1	1				1			1	1																		1
Frontral.Right					1												1			1			1			1		1																	1
Left:Lacrimal.Prefrontal											1				1		1				1		1								1
Right:Lacrimal.Prefrontal												1				1		1				1	1								1
Maxilla.Left											1				1				1			1		1							1													1
Maxilla.Right												1				1				1	1				1						1													1
Nasal																	1	1	1	1											1
Palatine.Left											1										1											1												1
Palatine.Right												1										1											1											1
Parietal					1												1	1																						1	1
Postorbital.Left					1										1		1																							1
Postorbital.Right					1											1		1																							1
Prearticular.Left	1		1																																			1				1
Prearticular.Right		1		1																																			1				1
Premaxilla																			1	1	1	1	1
Pterygoid.Left						1					1		1											1										1										1
Pterygoid.Right						1						1		1											1										1									1
Quadrate.Left			1		1																											1				1				1
Quadrate.Right				1	1																												1				1				1
Quadratojugal.Left															1																			1						1
Quadratojugal.Right																1																			1						1
Splenial.Left	1								1																				1
Splenial.Right		1								1																				1
Squamosal.Left					1																					1	1							1		1
Squamosal.Right					1																					1		1							1		1
Surangular.Left	1		1				1		1																				1
Surangular.Right		1		1				1		1																				1
Vomer																					1	1		1	1							1	1
Orbitosphenoid					1												1	1

## Sheet: Velociraptor
Velociraptor	Angular.Left	Angular.Right	Articular.Left	Articular.Right	Basioccipital.Basiphenoid.Parasphenoid	Coronoid.Left	Coronoid.Right	Dentary.Left	Dentary.Right	Ectopterygoid.Left	Ectopterygoid.Right	Epipterygoid.Left	Epipterygoid.Right	Left:Exoccipital.Opisthotic	Right:Exoccipital.Opisthotic	Jugal.Left	Jugal.Right	Frontral.Left	Frontral.Right	Left:Lacrimal.Prefrontal	Right:Lacrimal.Prefrontal	Laterosphenoid.Left	Laterosphenoid.Right	Maxilla.Left	Maxilla.Right	Nasal.Left	Nasal.Right	Palatine.Left	Palatine.Right	Parietal.Left	Parietal.RIght	Postorbital.Left	Postorbital.Right	Prearticular.Left	Prearticular.Right	Premaxilla.Left	Premaxilla.Right	Prootic.Left	Prootic.Right	Pterygoid.Left	Pterygoid.Right	Quadrate.Left	Quadrate.Right	Quadratojugal.Left	Quadratojugal.Right	Splenial.Left	Splenial.Right	Squamosal.Left	Squamosal.Right
Angular.Left								1																										1												1
Angular.Right									1																										1												1
Articular.Left																																		1								1
Articular.Right																																			1								1
Basioccipital.Basiphenoid.Parasphenoid														1	1							1	1															1	1	1	1
Coronoid.Left																																		1
Coronoid.Right																																			1
Dentary.Left	1								1																																					1
Dentary.Right		1						1																																							1
Ectopterygoid.Left																1												1												1
Ectopterygoid.Right																	1												1												1
Epipterygoid.Left																						1																		1
Epipterygoid.Right																							1																		1
Left:Exoccipital.Opisthotic					1																									1												1						1
Right:Exoccipital.Opisthotic					1																										1												1						1
Jugal.Left										1										1				1								1												1
Jugal.Right											1										1				1								1												1
Frontral.Left																			1	1		1				1				1		1
Frontral.Right																		1			1		1				1				1		1
Left:Lacrimal.Prefrontal																1		1						1		1
Right:Lacrimal.Prefrontal																	1		1						1		1
Laterosphenoid.Left					1							1						1					1							1		1						1
Laterosphenoid.Right					1								1						1			1									1		1						1
Maxilla.Left																1				1						1		1								1
Maxilla.Right																	1				1						1		1								1
Nasal.Left																		1		1				1			1									1
Nasal.Right																			1		1				1	1											1
Palatine.Left										1														1					1											1
Palatine.Right											1														1			1													1
Parietal.Left														1				1				1									1							1										1
Parietal.RIght															1				1				1							1									1										1
Postorbital.Left																1		1				1																										1
Postorbital.Right																	1		1				1																										1
Prearticular.Left	1		1			1																																								1
Prearticular.Right		1		1			1																																								1
Premaxilla.Left																								1		1											1
Premaxilla.Right																									1		1									1
Prootic.Left					1																	1								1
Prootic.Right					1																		1								1
Pterygoid.Left					1					1		1																1													1	1
Pterygoid.Right					1						1		1																1											1			1
Quadrate.Left			1											1																										1				1				1
Quadrate.Right				1											1																										1				1				1
Quadratojugal.Left																1																										1						1
Quadratojugal.Right																	1																										1						1
Splenial.Left	1							1																										1
Splenial.Right		1							1																										1
Squamosal.Left														1																1		1										1		1
Squamosal.Right															1																1		1										1		1
Supradentary.Left								1																										1												1
Supradentary.Right									1																										1												1
Supraoccipital.Epiotic														1	1															1	1
Surangular.Left	1		1			1		1																										1								1
Surangular.Right		1		1			1		1																										1								1
Vomer.L																								1												1				1
Vomer.R																									1												1				1
[truncated: 7 more columns]

## Sheet: Tarbosaurus_J
Tarbosaurus_juv	Angular.Left	Angular.Right	Articular.Left	Articular.Right	Basioccipital	Basiphenoid.Parasphenoid	Dentary.Left	Dentary.Right	Ectopterygoid.Left	Ectopterygoid.Right	Epipterygoid.Left	Epipterygoid.Right	Left:Exoccipital.Opisthotic	Right:Exoccipital.Opisthotic	Jugal.Left	Jugal.Right	Ethmoid	Frontral.Left	Frontral.Right	Lacrimal.Left	Lacrimal.Right	Laterosphenoid.Left	Laterosphenoid.Right	Maxilla.Left	Maxilla.Right	Nasal	Palatine.Left	Palatine.Right	Parietal	Postorbital.Left	Postorbital.Right	Prearticular.Left	Prearticular.Right	Prefrontal.Left	Prefrontal.RIght	Premaxilla.Left	Premaxilla.Right	Prootic.Left	Prootic.Right	Pterygoid.Left	Pterygoid.Right	Quadrate.Left	Quadrate.Right	Quadratojugal.Left	Quadratojugal.Right	Splenial.Left	Splenial.Right	Squamosal.Left	Squamosal.Right
Angular.Left							1																									1														1
Angular.Right								1																									1														1
Articular.Left																																1										1
Articular.Right																																	1										1
Basioccipital						1							1	1																								1	1
Basiphenoid.Parasphenoid					1								1	1								1	1															1	1	1	1
Dentary.Left	1							1																																						1
Dentary.Right		1					1																																								1
Ectopterygoid.Left															1									1																1
Ectopterygoid.Right																1									1																1
Epipterygoid.Left																						1																1		1
Epipterygoid.Right																							1																1		1
Left:Exoccipital.Opisthotic					1	1																							1									1				1						1
Right:Exoccipital.Opisthotic					1	1																							1										1				1						1
Jugal.Left									1											1				1			1			1														1
Jugal.Right										1											1				1			1			1														1
Ethmoid																		1	1							1
Frontral.Left																	1		1	1		1				1			1	1				1
Frontral.Right																	1	1			1		1			1			1		1				1
Lacrimal.Left															1			1						1		1								1
Lacrimal.Right																1			1						1	1									1
Laterosphenoid.Left						1					1							1											1	1								1
Laterosphenoid.Right						1						1							1										1		1								1
Maxilla.Left									1						1					1						1	1									1
Maxilla.Right										1						1					1					1		1									1
Nasal																	1	1	1	1	1			1	1									1	1	1	1
Palatine.Left															1									1				1												1
Palatine.Right																1									1		1														1
Parietal													1	1				1	1			1	1							1	1							1	1									1	1
Postorbital.Left															1			1				1							1																			1
Postorbital.Right																1			1				1						1																				1
Prearticular.Left	1		1																																											1
Prearticular.Right		1		1																																											1
Prefrontal.Left																		1		1						1
Prefrontal.RIght																			1		1					1
Premaxilla.Left																								1		1											1
Premaxilla.Right																									1	1										1
Prootic.Left					1	1					1		1									1							1
Prootic.Right					1	1						1		1									1						1
Pterygoid.Left						1			1		1																1														1	1
Pterygoid.Right						1				1		1																1												1			1
Quadrate.Left			1										1																											1				1				1
Quadrate.Right				1										1																											1				1				1
Quadratojugal.Left															1																											1						1
Quadratojugal.Right																1																											1						1
Splenial.Left	1						1																									1
Splenial.Right		1						1																									1
Squamosal.Left													1																1	1												1		1
Squamosal.Right														1															1		1												1		1
Left:Coronoid.Supradentady							1																									1														1
Right:Coronoid.Supradentady								1																									1														1
Supraoccipital													1	1															1
Surangular.Left	1		1				1																									1										1
Surangular.Right		1		1				1																									1										1
Vomer																								1	1		1	1								1	1			1	1
Orbitosphenoid.Left						1											1	1				1							1
Orbitosphenoid.Right						1											1		1				1						1
[truncated: 8 more columns]

## Sheet: Tarbosaurus_A
Tarbosaurus_ad	Angular.Left	Angular.Right	Articular.Left	Articular.Right	Basioccipital	Basiphenoid.Parasphenoid	Dentary.Left	Dentary.Right	Ectopterygoid.Left	Ectopterygoid.Right	Epipterygoid.Left	Epipterygoid.Right	Left:Exoccipital.Opisthotic	Right:Exoccipital.Opisthotic	Jugal.Left	Jugal.Right	Ethmoid	Frontal	Lacrimal.Left	Lacrimal.Right	Laterosphenoid.Left	Laterosphenoid.Right	Maxilla.Left	Maxilla.Right	Nasal	Palatine.Left	Palatine.Right	Parietal	Postorbital.Left	Postorbital.Right	Prearticular.Left	Prearticular.Right	Prefrontal.Left	Prefrontal.RIght	Premaxilla.Left	Premaxilla.Right	Prootic.Left	Prootic.Right	Pterygoid.Left	Pterygoid.Right	Quadrate.Left	Quadrate.Right	Quadratojugal.Left	Quadratojugal.Right	Splenial.Left	Splenial.Right	Squamosal.Left	Squamosal.Right	Left:Coronoid.Supradentady
Angular.Left							1																								1														1
Angular.Right								1																								1														1
Articular.Left																															1										1
Articular.Right																																1										1
Basioccipital						1							1	1																							1	1
Basiphenoid.Parasphenoid					1								1	1							1	1															1	1	1	1
Dentary.Left	1							1																																					1				1
Dentary.Right		1					1																																							1
Ectopterygoid.Left															1								1																1
Ectopterygoid.Right																1								1																1
Epipterygoid.Left																					1																1		1
Epipterygoid.Right																						1																1		1
Left:Exoccipital.Opisthotic					1	1																						1									1				1						1
Right:Exoccipital.Opisthotic					1	1																						1										1				1						1
Jugal.Left									1										1				1			1			1														1
Jugal.Right										1										1				1			1			1														1
Ethmoid																		1							1
Frontal																	1		1	1	1	1			1			1	1	1			1	1
Lacrimal.Left															1			1					1		1				1				1
Lacrimal.Right																1		1						1	1					1				1
Laterosphenoid.Left						1					1							1										1	1								1
Laterosphenoid.Right						1						1						1										1		1								1
Maxilla.Left									1						1				1						1	1									1
Maxilla.Right										1						1				1					1		1									1
Nasal																	1	1	1	1			1	1											1	1
Palatine.Left															1								1				1												1
Palatine.Right																1								1		1														1
Parietal													1	1				1			1	1							1	1							1	1									1	1
Postorbital.Left															1			1	1		1							1																			1
Postorbital.Right																1		1		1		1						1																				1
Prearticular.Left	1		1																																										1				1
Prearticular.Right		1		1																																										1
Prefrontal.Left																		1	1
Prefrontal.RIght																		1		1
Premaxilla.Left																							1		1											1
Premaxilla.Right																								1	1										1
Prootic.Left					1	1					1		1								1							1
Prootic.Right					1	1						1		1								1						1
Pterygoid.Left						1			1		1															1														1	1
Pterygoid.Right						1				1		1															1												1			1
Quadrate.Left			1										1																										1				1				1
Quadrate.Right				1										1																										1				1				1
Quadratojugal.Left															1																										1						1
Quadratojugal.Right																1																										1						1
Splenial.Left	1						1																								1																		1
Splenial.Right		1						1																								1
Squamosal.Left													1															1	1												1		1
Squamosal.Right														1														1		1												1		1
Left:Coronoid.Supradentady							1																								1														1
Right:Coronoid.Supradentady								1																								1														1
Supraoccipital													1	1														1
Surangular.Left	1		1				1																								1										1
Surangular.Right		1		1				1																								1										1
Vomer																							1	1		1	1								1	1			1	1
Orbitosphenoid.Left						1											1	1			1							1
Orbitosphenoid.Right						1											1	1				1						1
[truncated: 7 more columns]

## Sheet: Gallimimus
Gallimimus	Angular.Left	Angular.Right	Articular.Left	Articular.Right	Basioccipital	Basiphenoid.Parasphenoid	Dentary.Left	Dentary.Right	Ectopterygoid.Left	Ectopterygoid.Right	Epipterygoid.Left	Epipterygoid.Right	Exoccipital.Left	Exoccipital.Right	Jugal.Left	Jugal.Right	Frontral.Left	Frontral.Right	Lacrimal.Left	Lacrimal.Right	Laterosphenoid.Left	Laterosphenoid.Right	Maxilla.Left	Maxilla.Right	Nasal.Left	Nasal.Right	Palatine.Left	Palatine.Right	Parietal.Left	Parietal.RIght	Postorbital.Left	Postorbital.Right	Prearticular.Left	Prearticular.Right	Prefrontal.Left	Prefrontal.RIght	Premaxilla.Left	Premaxilla.Right	Prootic.Left	Prootic.Right	Pterygoid.Left	Pterygoid.Right	Quadrate.Left	Quadrate.Right	Quadratojugal.Left	Quadratojugal.Right	Splenial.Left	Splenial.Right	Squamosal.Left
Angular.Left			1				1																										1														1
Angular.Right				1				1																										1														1
Articular.Left	1																																1										1
Articular.Right		1																																1										1
Basioccipital						1							1	1																									1	1
Basiphenoid.Parasphenoid					1																1	1																	1	1	1	1
Dentary.Left	1							1																									1														1
Dentary.Right		1					1																											1														1
Ectopterygoid.Left															1												1														1
Ectopterygoid.Right																1												1														1
Epipterygoid.Left																					1																				1
Epipterygoid.Right																						1																				1
Exoccipital.Left					1																								1										1				1						1
Exoccipital.Right					1																									1										1				1
Jugal.Left									1										1				1								1												1		1
Jugal.Right										1										1				1								1												1		1
Frontral.Left																		1			1				1				1		1				1
Frontral.Right																	1					1				1				1		1				1
Lacrimal.Left															1								1		1										1
Lacrimal.Right																1								1		1										1
Laterosphenoid.Left						1					1						1														1								1
Laterosphenoid.Right						1						1						1														1								1
Maxilla.Left															1				1					1	1		1										1
Maxilla.Right																1				1			1			1		1										1
Nasal.Left																	1		1				1			1									1		1
Nasal.Right																		1		1				1	1											1		1
Palatine.Left									1														1																		1
Palatine.Right										1														1																		1
Parietal.Left													1				1													1																			1
Parietal.RIght														1				1											1
Postorbital.Left															1		1				1																								1				1
Postorbital.Right																1		1				1																								1
Prearticular.Left	1		1				1																																								1
Prearticular.Right		1		1				1																																								1
Prefrontal.Left																	1		1						1
Prefrontal.RIght																		1		1						1
Premaxilla.Left																							1		1													1
Premaxilla.Right																								1		1											1
Prootic.Left					1	1							1								1
Prootic.Right					1	1								1								1
Pterygoid.Left						1			1		1																1															1	1
Pterygoid.Right						1				1		1																1													1			1
Quadrate.Left			1										1		1																										1				1				1
Quadrate.Right				1										1		1																										1				1
Quadratojugal.Left															1																1												1						1
Quadratojugal.Right																1																1												1
Splenial.Left	1						1																										1
Splenial.Right		1						1																										1
Squamosal.Left													1																1		1												1		1
Squamosal.Right														1																1		1												1		1
Supraoccipital													1	1															1	1									1	1
Surangular.Left	1		1				1																										1										1
Surangular.Right		1		1				1																										1										1
Vomer.L																							1																		1
Vomer.R																								1																		1
Opisthotic.Left						1							1																										1
Opisthotic.Right						1								1																										1
Orbitosphenoid.Left																	1				1
Orbitosphenoid.Right																		1				1
[truncated: 10 more columns]

## Sheet: Erlikosaurus
Erlikosaurus	Angular.Left	Angular.Right	Articular.Left	Articular.Right	Basioccipital	Basiphenoid.Parasphenoid	Dentary.Left	Dentary.Right	Ectopterygoid.Left	Ectopterygoid.Right	Left:Exoccipital.Opisthotic	Right:Exoccipital.Opisthotic	Jugal.Left	Jugal.Right	Frontral.Left	Frontral.Right	Lacrimal.Left	Lacrimal.Right	Laterosphenoid.Left	Laterosphenoid.Right	Maxilla.Left	Maxilla.Right	Nasal.Left	Nasal.Right	Palatine.Left	Palatine.Right	Parietal	Postorbital.Left	Postorbital.Right	Prearticular.Left	Prearticular.Right	Prefrontal.Left	Prefrontal.RIght	Premaxilla.Left	Premaxilla.Right	Prootic.Left	Prootic.Right	Pterygoid.Left	Pterygoid.Right	Quadrate.Left	Quadrate.Right	Quadratojugal.Left	Quadratojugal.Right	Splenial.Left	Splenial.Right	Squamosal.Left	Squamosal.Right	Supraoccipital	Surangular.Left
Angular.Left			1				1																							1																			1
Angular.Right				1				1																							1
Articular.Left	1																													1										1									1
Articular.Right		1																													1										1
Basioccipital						1					1	1																								1	1
Basiphenoid.Parasphenoid					1						1	1																								1	1	1	1
Dentary.Left	1							1																																				1					1
Dentary.Right		1					1																																						1
Ectopterygoid.Left													1																									1
Ectopterygoid.Right														1																									1
Left:Exoccipital.Opisthotic					1	1																					1									1				1						1		1
Right:Exoccipital.Opisthotic					1	1																					1										1				1						1	1
Jugal.Left									1								1				1							1														1
Jugal.Right										1								1				1							1														1
Frontral.Left																1			1				1				1	1				1
Frontral.Right															1					1				1			1		1				1
Lacrimal.Left													1								1		1									1
Lacrimal.Right														1								1		1									1
Laterosphenoid.Left															1												1	1								1
Laterosphenoid.Right																1											1		1								1
Maxilla.Left													1				1						1		1									1
Maxilla.Right														1				1						1		1									1
Nasal.Left															1		1				1			1								1		1
Nasal.Right																1		1				1	1										1		1
Palatine.Left																					1					1												1
Palatine.Right																						1			1														1
Parietal											1	1			1	1			1	1								1	1							1	1									1	1	1
Postorbital.Left													1		1				1								1																			1
Postorbital.Right														1		1				1							1																				1
Prearticular.Left	1		1																																									1					1
Prearticular.Right		1		1																																									1
Prefrontal.Left															1		1						1
Prefrontal.RIght																1		1						1
Premaxilla.Left																					1		1												1
Premaxilla.Right																						1		1										1
Prootic.Left					1	1					1								1								1
Prootic.Right					1	1						1								1							1
Pterygoid.Left						1			1																1														1	1
Pterygoid.Right						1				1																1												1			1
Quadrate.Left			1								1																											1				1				1
Quadrate.Right				1								1																											1				1				1
Quadratojugal.Left													1																											1						1
Quadratojugal.Right														1																											1						1
Splenial.Left							1																							1																			1
Splenial.Right								1																							1
Squamosal.Left											1																1	1												1		1
Squamosal.Right												1															1		1												1		1
Supraoccipital											1	1															1
Surangular.Left	1		1				1																							1														1
Surangular.Right		1		1				1																							1														1
Vomer						1															1	1			1	1								1	1
Orbitosphenoid.Left					1	1													1																	1
Orbitosphenoid.Right					1	1														1																	1
[truncated: 4 more columns]

## Sheet: Majungasaurus
Majungasaurus	Angular.Left	Angular.Right	Articular.Left	Articular.Right	Basioccipital	Basiphenoid.Parasphenoid	Coronoid.Left	Coronoid.Right	Left:Dentary.Supradentary	Right:Dentary.Supradentary	Ectopterygoid.Left	Ectopterygoid.Right	Epipterygoid.Left	Epipterygoid.Right	Left:Exoccipital.Opisthotic	Right:Exoccipital.Opisthotic	Jugal.Left	Jugal.Right	Ethmoid	Frontral	Left:Lacrimal.Prefrontal	Right:Lacrimal.Prefrontal	Laterosphenoid.Left	Laterosphenoid.Right	Maxilla.Left	Maxilla.Right	Nasal.Left	Palatine.Left	Palatine.Right	Parietal	Postorbital.Left	Postorbital.Right	Prearticular.Left	Prearticular.Right	Premaxilla.Left	Premaxilla.Right	Prootic.Left	Prootic.Right	Pterygoid.Left	Pterygoid.Right	Quadrate.Left	Quadrate.Right	Quadratojugal.Left	Quadratojugal.Right	Splenial.Left	Splenial.Right	Squamosal.Left	Squamosal.Right	Supraoccipital
Angular.Left									1																								1												1
Angular.Right										1																								1												1
Articular.Left																																	1								1
Articular.Right																																		1								1
Basioccipital						1									1	1																																	1
Basiphenoid.Parasphenoid					1										1	1																					1	1	1	1
Coronoid.Left									1																								1
Coronoid.Right										1																								1
Left:Dentary.Supradentary	1						1			1																																			1
Right:Dentary.Supradentary		1						1	1																																					1
Ectopterygoid.Left																	1																						1
Ectopterygoid.Right																		1																						1
Epipterygoid.Left																							1																1
Epipterygoid.Right																								1																1
Left:Exoccipital.Opisthotic					1	1																								1							1				1						1		1
Right:Exoccipital.Opisthotic					1	1																								1								1				1						1	1
Jugal.Left											1										1				1						1												1
Jugal.Right												1										1				1						1												1
Ethmoid																				1
Frontral																			1		1	1	1	1			1			1	1	1
Left:Lacrimal.Prefrontal																	1			1					1		1			1	1
Right:Lacrimal.Prefrontal																		1		1						1	1			1		1
Laterosphenoid.Left													1							1										1	1						1
Laterosphenoid.Right														1						1										1		1						1
Maxilla.Left																	1				1						1	1							1
Maxilla.Right																		1				1					1		1							1
Nasal.Left																				1	1	1			1	1									1	1
Palatine.Left																									1														1
Palatine.Right																										1														1
Parietal															1	1				1	1	1	1	1							1	1					1	1									1	1	1
Postorbital.Left																	1			1	1		1							1																	1
Postorbital.Right																		1		1		1		1						1																		1
Prearticular.Left	1		1				1																																						1
Prearticular.Right		1		1				1																																						1
Premaxilla.Left																									1		1									1
Premaxilla.Right																										1	1								1
Prootic.Left						1									1								1							1
Prootic.Right						1										1								1						1
Pterygoid.Left						1					1		1															1													1
Pterygoid.Right						1						1		1															1													1
Quadrate.Left			1												1																								1				1				1
Quadrate.Right				1												1																								1				1				1
Quadratojugal.Left																	1																								1
Quadratojugal.Right																		1																								1
Splenial.Left	1								1																								1
Splenial.Right		1								1																								1
Squamosal.Left															1															1	1										1
Squamosal.Right																1														1		1										1
Supraoccipital					1										1	1														1
Surangular.Left	1		1				1		1																								1
Surangular.Right		1		1				1		1																								1
Vomer																									1	1		1	1						1	1			1	1
Orbitosphenoid.Left						1													1	1			1
Orbitosphenoid.Right						1													1	1				1
[truncated: 5 more columns]

[truncated: 91 more sheets: Coelophysis, Acrocanthosaurus, Sinraptor, Allosaurus, Gobivenator, Herrerasaurus, Massospondylus, Aligator.J, Aligator.A, Gyps.fulfus.J, Gyps.fulfus.A, Gypaetus.barbatus.J, Gypaetus.barbatus.A, Milvus.milvus.J, Milvus.milvus.A, Falco.tinnunculus.J, Falco.tinnunculus.A, Tyto.alba.J, Tyto.alba.A, Anas.crecca.J …]
