# Supplementary material for: Birds have peramorphic skulls, too: anatomical network analyses reveal oppositional heterochronies in avian skull evolution
Source: Commun Biol. 2020 Apr 24;3:195. doi: 10.1038/s42003-020-0914-4 (PMC7181600; doi:10.1038/s42003-020-0914-4)
Supplement: Supplementary file 4 — Supplementary Data 2 [file 42003_2020_914_MOESM4_ESM.xlsx]

## Sheet: Table S1_DataSummary
Table S1 | Summary of species, grouping, network parameters and skull size
Species	SPECIMEN/SOURCE	GROUP1	GROUP2	N	K	D	C	L	H	S-Modules	Q-Modules	Qmax	Qmax error	P	Height [mm]	Lenght [mm]	Width [mm]	Volume (skull box)	Ontogenetic Ratio	Ratio (all birds)
Gyps fulvus (adult)	NHM 4851	AA	NeoA	15	29	0.27619	0.318788	1.90476	0.560392	1	3	0.214625	0.0990012	0.657778	41.2	142.6	43.5	255568	1	0.372756
Gypaetus barbatus (adult)	NHM 4856	AA	NeoA	16	31	0.258333	0.26553	1.96667	0.564409	1	3	0.200312	0.096256	0.65625	45.8	153	51.9	363684	1	0.530448
Milvus milvus (adult)	MHNF 14316-2009	AA	NeoA	14	25	0.274725	0.192857	1.93407	0.511769	1	4	0.1832	0.102175	0.704082	30.93	82.51	41.28	105348	1	0.153654
Falco tinnunculus (adult)	MHNF 15578-2014	AA	NeoA	14	29	0.318681	0.475325	1.8022	0.566932	1	2	0.149822	0.0913549	0.5	23.16	49.94	29.65	34293.5	1	0.0500185
Tyto alba (adult)	MHNF 12217-1995	AA	NeoA	14	22	0.241758	0.0782313	2.06593	0.429743	1	3	0.244835	0.110531	0.622449	29.58	70.28	34.46	71638.3	1	0.104487
Anas crecca (adult)	MNHN 1997-237	AA	NeoA	7	13	0.619048	0.6	1.38095	0.299572	1	3	0.0325444	0.115932	0.571429	21.66	69.22	19.38	29056.5	1	0.0423802
Anser anser (adult)	NHM 2191	AA	NeoA	16	27	0.225	0.290079	2.24167	0.620338	1	4	0.290123	0.101939	0.734375	40.3	134	31.6	170646	1	0.248895
Aythya ferina (adult)	NHM 433	AA	NeoA	16	27	0.225	0.283333	2.30833	0.482335	1	5	0.294239	0.105771	0.773438	26.7	101.5	25.4	68835.3	1	0.100399
Mergus merganser (adult)	MHNF 13030-1998	AA	NeoA	14	20	0.21978	0.169231	2.30769	0.492248	1	3	0.27125	0.117222	0.622449	22.08	119.56	30.96	81730.8	1	0.119208
Cygnus olor (adult)	MHNF 9962-1963	AA	NeoA	16	27	0.225	0.283333	2.30833	0.482335	1	5	0.294239	0.105771	0.773438	39.36	175.57	46.75	323063	1	0.471201
Fratercula arctica (adult)	NHM 7805	AA	NeoA	18	34	0.222222	0.478086	2.40523	0.485176	2	4	0.348183	0.0861525	0.716049	22.9	76.2	25	43624.5	1	0.0636282
Ptychoramphus aleuticus (adult)	NHM 4247	AA	NeoA	16	30	0.25	0.350347	2.2	0.52887	1	4	0.251667	0.0958204	0.703125	16.8	51	17.7	15165.4	1	0.0221193
Recurvirostra avosetta (adult)	NHM 9575	AA	NeoA	11	19	0.345454	0.274459	1.85455	0.436398	1	3	0.17313	0.121142	0.644628	18.7	134.8	16.3	41088.4	1	0.0599291
Larus ridibundus (adult)	MHNF 10106-1985	AA	NeoA	14	22	0.241758	0.221978	2.24176	0.527381	1	4	0.246901	0.114633	0.734694	20.45	84.24	24.32	41896.3	1	0.0611075
Ciconia ciconia (adult)	MHNF 13283-2001	AA	NeoA	13	19	0.24359	0.183333	2.14103	0.493026	1	5	0.234072	0.122674	0.781065	36.45	247.2	40.35	363571	1	0.530284
Gallus gallus (adult)	NHM 472	AA	NeoA	23	39	0.15415	0.362056	2.74308	0.531507	3	3	0.379356	0.0795807	0.642722	25.8	75.2	25.3	49086	1	0.0715941
Grus paradisea (adult)	MNHN 1985-11	AA	NeoA	11	17	0.309091	0.431746	1.98182	0.58691	1	3	0.211073	0.136598	0.644628	38.92	156.4	39.43	240014	1	0.35007
Grus japonensis (adult)	NHM 109	AA	NeoA	14	24	0.263736	0.395833	2.12088	0.62361	1	4	0.21875	0.110779	0.734694	46.5	225	35.8	374557	1	0.546308
Otis tarda (adult)	NHM 11722	AA	NeoA	20	35	0.184211	0.249123	2.30526	0.665233	2	6	0.288163	0.0892253	0.79	34.6	123	36.6	155762	1	0.227186
Rhea americana (adult)	MNHN 18776-73	AA	PA	22	39	0.168831	0.431515	2.49351	0.649782	2	4	0.381657	0.0816636	0.714876	50.18	183.85	46.5	428990	1	0.6257
Struthio camelus (adult)	MNHN 1922-446	AA	PA	20	38	0.2	0.28632	2.22105	0.607337	1	4	0.256579	0.0850741	0.69	60.06	200	55.68	668828	1	0.975514
Dromaius novaehollandiae (adult)	MNHN 1979-89	AA	PA	16	31	0.258333	0.270833	2.13333	0.460436	1	3	0.240375	0.0928777	0.617188	49.34	167.53	51.07	422141	1	0.61571
Pelecanus occidentalis (adult)	MNHN 1891-36	AA	NeoA	11	17	0.309091	0.450217	1.96364	0.489686	1	4	0.214533	0.129859	0.727273	39	440.82	39.88	685616	1	1
Theristicus caudatus (adult)	MNHN 1880-263	AA	NeoA	13	21	0.269231	0.625974	2.19231	0.507875	2	2	0.349206	0.0908225	0.473373	29.67	183.8	26.42	144077	1	0.210143
Ardea purpurea (adult)	NHM 1738	AA	NeoA	13	21	0.269231	0.359596	2.02564	0.646229	1	3	0.206349	0.114673	0.60355	23	177	20.1	81827.1	1	0.119348
Platalea leucorodia (adult)	NHM 11365	AA	NeoA	11	17	0.309091	0.537037	1.74545	0.715498	1	2	0.143599	0.117859	0.46281	34	230	26.6	208012	1	0.303394
Platycercus elegans (adult)	NHM 1951	AA	NeoA	8	17	0.607143	0.5875	1.42857	0.301586	1	3	0.0311419	0.0930241	0.53125	20.9	44.7	21.6	20179.4	1	0.0294325
Upupa epops (adult)	NHM 10412	AA	NeoA	11	21	0.381818	0.485859	1.67273	0.494413	1	2	0.12585	0.106666	0.495868	15.2	76.3	15.3	17744.3	1	0.0258808
Pygoscelis papua (adult)	MNHN 1993-9	AA	NeoA	20	38	0.2	0.425	2.41053	0.550682	2	4	0.328601	0.0858141	0.73	28.11	98.19	33.1	91360	1	0.133252
Spheniscus humboldti (adult)	MNHN 1965-162	AA	NeoA	18	34	0.222222	0.305556	2.20915	0.592287	1	4	0.240917	0.0926174	0.716049	29.08	109.3	34.01	108099	1	0.157667
Spheniscus magellanicus (adult)	MNHN 1993-68	AA	NeoA	18	34	0.222222	0.305556	2.20915	0.592287	1	4	0.240917	0.0926174	0.716049	33.93	121.9	38.11	157626	1	0.229903
Corvus corax (adult)	MHNF 15556-2014	AA	NeoA	14	24	0.263736	0.395833	2.12088	0.62361	1	4	0.21875	0.110779	0.734694	31.31	118.95	46.18	171989	1	0.250854
Corvus corone (adult)	MHNF 11842-1992	AA	NeoA	14	29	0.318681	0.515657	1.8022	0.626994	1	3	0.168847	0.0952154	0.663265	27.35	95.17	37.37	97270.4	1	0.141873
Corvus monedula (adult)	MHNF 12409-1995	AA	NeoA	11	21	0.381818	0.516162	1.67273	0.521423	1	2	0.12585	0.106666	0.495868	21.48	69.83	30.15	45223.4	1	0.0659603
Pica pica (adult)	MHNF 11224-1989	AA	NeoA	11	21	0.381818	0.516162	1.67273	0.521423	1	2	0.12585	0.106666	0.495868	22.15	69.72	27.69	42761.6	1	0.0623696
Phoenicopterus ruber (adult)	NMBE 297/82	AA	NeoA	11	17	0.309091	0.537037	1.74545	0.715498	1	2	0.131488	0.122586	0.495868	32.37	173.35	32.13	180292	1	0.262964
Podiceps cristatus (adult)	NMBE 378/85	AA	NeoA	16	24	0.2	0.21282	2.28333	0.68853	1	4	0.243924	0.111459	0.726562	20.52	104.68	21.55	46290.1	1	0.0675161
Apus apus (adult)	NMBE 282/83	AA	NeoA	16	31	0.258333	0.327273	1.96667	0.617021	1	3	0.236733	0.0921078	0.65625	12.21	28.77	16.53	5806.69	1	0.0084693
Egretta garzetta (adult)	NMBE 184/72	AA	NeoA	14	20	0.21978	0.180952	2.24176	0.641812	1	4	0.26625	0.120123	0.734694	19.39	149.92	18.56	53953	1	0.0786927
Bubulcus ibis (adult)	NMBE 26/79	AA	NeoA	12	19	0.287879	0.325	2.01515	0.599673	1	3	0.16482	0.126716	0.625	20.2	95.01	19.16	36771.9	1	0.0536334
Nycticorax nycticorax (adult)	NMBE 500/2012	AA	NeoA	14	23	0.252747	0.520833	2.23077	0.52618	2	2	0.336484	0.090892	0.459184	25.63	131.27	24.64	82900.1	1	0.120913
Gyps fulvus (juvenile)	NHM 1949	AJ	NeoJ	36	75	0.119048	0.288889	2.83492	0.491854	3	5	0.422667	0.0558893	0.760803	34.3	117	36.9	148083	0.579429	0.215986
Gypaetus barbatus (juvenile)	NHM 4269	AJ	NeoJ	45	89	0.089899	0.344297	3.48889	0.380954	5	6	0.529794	0.0500839	0.818765	21.3	60.2	24.1	30902.5	0.0849706	0.0450725
Milvus milvus (juvenile)	MHNF 16208-2017	AJ	NeoJ	28	48	0.126984	0.264744	2.9127	0.498454	3	5	0.4477	0.0706886	0.793367	27.92	77.3	40.79	88033.6	0.835646	0.128401
Falco tinnunculus (juvenile)	MHNF 14116-2008	AJ	NeoJ	32	61	0.122984	0.394615	2.87903	0.570931	4	4	0.469497	0.0610087	0.736328	21.34	46.1	24.7	24299.2	0.708566	0.0354414
Tyto alba (juvenile)	MHNF 12658-1996	AJ	NeoJ	36	69	0.109524	0.410784	3.14603	0.456122	4	5	0.523629	0.0554685	0.783951	21.07	48.64	24.92	25539.1	0.356501	0.0372499
Anas crecca (juvenile)	MNHN IV-1139	AJ	NeoJ	31	63	0.135484	0.428109	2.97204	0.475105	4	3	0.482867	0.0516713	0.655567	21.07	78.3	18.4	30356	1.04472	0.0442755
Anser anser (juvenile)	NHM 7992	AJ	NeoJ	37	81	0.121622	0.407211	2.99249	0.425083	3	6	0.485902	0.0500728	0.800584	30.9	102.1	26.4	83289.1	0.48808	0.121481
Aythya ferina (juvenile)	NHM 2227	AJ	NeoJ	40	84	0.107692	0.332143	3.18333	0.393269	3	5	0.525298	0.0488473	0.7825	23.5	83	22.1	43106.1	0.62622	0.062872
Mergus merganser (juvenile)	MHNF 15564-214	AJ	NeoJ	38	83	0.118065	0.420411	3.02276	0.514413	4	3	0.483452	0.046378	0.652355	20.51	99.28	28.84	58725	0.718517	0.0856528
Cygnus olor (juvenile)	MHNF 10718-1986	AJ	NeoJ	33	74	0.140152	0.419577	2.8125	0.463445	3	6	0.43225	0.0561211	0.804408	33.06	148.74	38.95	191531	0.592859	0.279355
Fratercula arctica (juvenile)	NHM 3349	AJ	NeoJ	36	77	0.122222	0.46867	2.88571	0.546408	2	6	0.450413	0.0563973	0.802469	20	68.5	21.8	29866	0.684615	0.0435608
Ptychoramphus aleuticus (juvenile)	NHM 22060	AJ	NeoJ	24	44	0.15942	0.416435	2.70652	0.480298	3	5	0.374225	0.0788123	0.760417	16.2	44.2	17.5	12530.7	0.826271	0.0182766
Recurvirostra avosetta (juvenile)	NHM 4553	AJ	NeoJ	19	30	0.175439	0.180672	2.57895	0.519942	1	6	0.321667	0.100151	0.814404	18.4	116.1	15.8	33752.6	0.821463	0.0492296
Larus ridibundus (juvenile)	NHM 3229	AJ	NeoJ	29	66	0.162562	0.5241	2.62562	0.468211	3	5	0.43882	0.0591538	0.78478	17.8	70.6	18.4	23122.9	0.551909	0.0337257
Ciconia ciconia (juvenile)	NHM 5039	AJ	NeoJ	36	67	0.106349	0.394563	3.3381	0.474591	5	5	0.553687	0.0541525	0.785494	34.4	170	32.4	189475	0.52115	0.276358
Gallus gallus (juvenile)	NHM 460	AJ	NeoJ	35	69	0.115966	0.325469	2.91765	0.464178	3	6	0.429111	0.0603287	0.816326	25.1	68.7	25.5	43971.4	0.895803	0.0641342
Grus paradisea (juvenile)	MNHN 2004-189	AJ	NeoJ	30	60	0.137931	0.370996	2.81379	0.537395	3	5	0.447083	0.0620919	0.782222	33.64	138.42	32.28	150310	0.626256	0.219234
Grus japonensis (juvenile)	NHM 9370	AJ	NeoJ	42	88	0.102207	0.363036	3.27875	0.40222	4	6	0.512397	0.0491663	0.829932	25.6	79.7	23.2	47335.4	0.126377	0.0690407
Otis tarda (juvenile)	NHM 11570	AJ	NeoJ	42	88	0.102207	0.337921	3.23229	0.366062	3	5	0.505746	0.0483198	0.782313	29.2	104.6	34.2	104458	0.670623	0.152356
Rhea americana (juvenile)	MNHN 2004-371	AJ	PJ	43	90	0.0996678	0.347007	3.45626	0.408	5	6	0.512778	0.0498883	0.812331	28.6	94.26	26.23	70711.8	0.164833	0.103136
Struthio camelus (juvenile)	MNHN 1997-713	AJ	PJ	41	88	0.107317	0.336663	3.24634	0.376508	4	6	0.506521	0.0484455	0.810232	24.35	65.68	24.38	38991.1	0.0582977	0.0568702
Dromaius novaehollandiae (juvenile)	MNHN 1944-152	AJ	PJ	38	80	0.113798	0.325815	3.03414	0.366929	4	6	0.480703	0.051595	0.803324	27.23	73.52	29.11	58276.8	0.13805	0.0849991
Pelecanus occidentalis (juvenile)	MNHN 1880-297	AJ	NeoJ	40	89	0.114103	0.381726	3.04872	0.370302	4	6	0.491415	0.0509914	0.82625	27.5	133.38	28.14	103216	0.150545	0.150545
Theristicus caudatus (juvenile)	MNHN 2013-352	AJ	NeoJ	23	48	0.189723	0.503623	2.64032	0.351314	3	3	0.447049	0.0645371	0.650284	29.07	156.38	28.62	130106	0.903025	0.189764
Ardea purpurea (juvenile)	NHM 7085	AJ	NeoJ	40	83	0.10641	0.366792	3.19744	0.438412	3	5	0.50871	0.0487469	0.795	20.7	106.3	19.7	43348.1	0.529752	0.063225
Platalea leucorodia (juvenile)	NHM 7086	AJ	NeoJ	36	79	0.125397	0.50466	3.05238	0.500015	4	5	0.474363	0.0545988	0.783951	27.4	124.8	23.5	80358.7	0.386318	0.117207
Platycercus elegans (juvenile)	NHM 3262	AJ	NeoJ	22	53	0.229437	0.450039	2.07792	0.44207	3	3	0.344785	0.0651377	0.665289	19	37.4	18.4	13075	0.647941	0.0190705
Upupa epops (juvenile)	NHM 4179	AJ	NeoJ	29	59	0.14532	0.437471	2.71429	0.590894	2	5	0.38825	0.0662687	0.789536	13.6	52.7	16	11467.5	0.646264	0.0167259
Pygoscelis papua (juvenile)	MNHN 1913-483	AJ	NeoJ	36	76	0.120635	0.27004	2.89841	0.400781	3	4	0.430488	0.05332	0.736111	28.3	98.09	33.22	92217	1.00938	0.134502
Spheniscus humboldti (juvenile)	MNHN 1995-245	AJ	NeoJ	40	85	0.108974	0.383929	3.14872	0.348387	4	5	0.505121	0.0496366	0.77125	19.75	54.97	21.7	23558.8	0.217937	0.0343615
Spheniscus magellanicus (juvenile)	MNHN 1897-585	AJ	NeoJ	30	63	0.144828	0.338925	2.5977	0.581197	2	4	0.371	0.0614302	0.726667	29.08	109.3	34.01	108099	0.685796	0.157667
Corvus corax (juvenile)	MHNF 9434-1981	AJ	NeoJ	44	91	0.0961945	0.350813	3.39958	0.412494	5	6	0.510868	0.0501299	0.808884	20.58	84.43	32.87	57113.9	0.332078	0.083303
Corvus corone (juvenile)	MHNF 9074-1979	AJ	NeoJ	27	57	0.162393	0.371385	2.47578	0.581381	1	4	0.357495	0.066144	0.748971	24.35	76.17	34.86	64656.2	0.664706	0.0943038
Corvus monedula (juvenile)	MHNF 12226-1995	AJ	NeoJ	30	66	0.151724	0.549841	2.81149	0.552205	4	3	0.411042	0.0593859	0.637778	19.57	49.7	24.28	23615.4	0.522194	0.0344441
Pica pica (juvenile)	MHNF 9517-1981	AJ	NeoJ	31	64	0.137634	0.40605	2.70107	0.611867	2	5	0.402222	0.0638806	0.788762	22.13	61.29	29.88	40527.7	0.947758	0.0591113
Phoenicopterus ruber (juvenile)	NMBE 178.02/72	AJ	NeoJ	42	89	0.103368	0.339569	3.34959	0.328811	4	7	0.516475	0.049607	0.843537	23.55	74.68	21	36933	0.204851	0.0538683
Podiceps cristatus (juvenile)	NMBE 247/75	AJ	NeoJ	41	84	0.102439	0.343773	3.33658	0.418472	4	5	0.502055	0.0516718	0.784057	17.9	71.13	19.53	24866.1	0.53718	0.0362683
Apus apus (juvenile)	NMBE 281/83	AJ	NeoJ	25	49	0.163333	0.471825	2.42	0.645867	2	5	0.315077	0.0745678	0.7936	11.52	29.57	15.36	5232.33	0.901087	0.00763157
Egretta garzetta (juvenile)	NMBE 174/72	AJ	NeoJ	43	87	0.0963455	0.364344	3.42857	0.357525	4	6	0.523517	0.0507419	0.823148	17.86	78.68	17.17	24127.7	0.447199	0.0351913
Bubulcus ibis (juvenile)	NMBE 173/72	AJ	NeoJ	33	67	0.126894	0.431057	3.08333	0.503721	4	6	0.47828	0.0590975	0.808081	17.84	85.12	16.81	25526.7	0.694189	0.0372317
Nycticorax nycticorax (juvenile)	NMBE 180/72	AJ	NeoJ	36	75	0.119048	0.382659	3.09365	0.485116	3	4	0.476356	0.0521842	0.74537	23.4	105.1	24.52	60303	0.727418	0.0879545
Alligator (adult)	Werneburg et al. 2019	CA	OUT	51	130	0.101961	0.406698	3.33255	0.417499	5	6	0.527012	0.0412708	0.808151
Alligator (juvenile)	Dufeau & Witmer 2015; Krech et al. 2019	CJ	OUT	53	130	0.0943396	0.400989	3.53266	0.384001	7	5	0.549438	0.0387683	0.744749
Scipionyx	Dal Sasso & Maganuco 2011	OUT	OUT	58	140	0.0846945	0.399015	3.4386	0.322631	5	6	0.567653	0.0378115	0.799049
Archaeopteryx	Rauhut 2014; Rauhut et al. 2018; pers. Obs. CF	OUT	OUT	58	135	0.0816697	0.376259	3.66485	0.349755	5	5	0.566063	0.038588	0.760999
Ichthyornis	Clarke et al. 2004; Field et al. 2018	OUT	OUT	50	123	0.100408	0.400032	3.40898	0.399896	4	6	0.541774	0.0396645	0.7904
Citipati	Clark et al. 2002; pers. Obs. CF	OUT	OUT	45	107	0.108081	0.433862	3.30303	0.388658	4	5	0.53913	0.0448121	0.767407
Velociraptor	Barsbold & Osmolska 1999; Norell et al. 2004; pers. Obs. CF	OUT	OUT	56	129	0.0837662	0.352126	3.52403	0.327689	5	5	0.540442	0.0408279	0.788265
Tarbosaurus (juvenile)	Witmer & Ridgely 2010; Tsuihiji et al. 2011	OUT	OUT	57	155	0.0971178	0.440972	3.25501	0.425604	5	7	0.522768	0.0380132	0.821176
Tarbosaurus (adult)	Maleev 1974; Brochu 2003; Hurum & Sabath 2003	OUT	OUT	56	151	0.0980519	0.443846	3.26039	0.435489	4	5	0.495943	0.0390154	0.772959
Gallimimus	Osmólska et al. 1972; Hurum 2001; Makovicky et al. 2004	OUT	OUT	59	142	0.0829924	0.386024	3.32729	0.335147	5	8	0.555123	0.0395237	0.862396
Erlikosaurus	Clark et al. 1994; Lautenschlager et al. 2014	OUT	OUT	53	130	0.0943396	0.409323	3.43033	0.371305	4	6	0.531686	0.0411585	0.808117
Majungasaurus	Sampson & Witmer 2007	OUT	OUT	54	131	0.0915444	0.387366	3.48777	0.458965	4	6	0.507342	0.0434573	0.824417
Coelophysis	Colbert 1989; Tykoski & Rowe 2004; pers. Obs. CF	OUT	OUT	56	120	0.0779221	0.337302	3.71364	0.414339	6	6	0.553333	0.0425364	0.802296
Acrocanthosaurus	Currie & Carpenter 2000; Eddy & Clarke 2011; pers. Obs. CF	OUT	OUT	57	148	0.0927318	0.412148	3.45739	0.437367	4	5	0.50089	0.0401403	0.767621
Sinraptor	Currie & Zhao 1993a; Carabajal & Currie 2012	OUT	OUT	60	137	0.0774011	0.377164	3.71695	0.497662	4	5	0.517849	0.039673	0.760556
Allosaurus	Madsen 1976; pers. Obs. CF	OUT	OUT	61	140	0.0765027	0.456826	3.8541	0.425384	4	6	0.578367	0.0369719	0.804085
Gobivenator	Currie & Zhao 1993b; Norell et al. 2009; Tsuihuji et al. 2014	OUT	OUT	47	105	0.0971323	0.361076	3.51989	0.387231	5	6	0.559002	0.0435492	0.817565
Herrerasaurus	Sereno & Novas 1993	OUT	OUT	54	119	0.0831586	0.323633	3.54088	0.33427	6	6	0.544488	0.0431809	0.804527
Massospondylus	Chapelle & Choiniere 2018	OUT	OUT	57	121	0.0758145	0.255012	3.83521	0.386209	4	6	0.581757	0.0393948	0.817482
Network parameters for alternative modularity for Archaeopteryx lithographica
Archaeopteryx lithographica	Original			58	135	0.0816697	0.376259	3.66485	0.349755	5	5	0.566063	0.038588	0.760999
	skull without unpaired bones			54	112	0.078267	0.392769	3.95458	0.308535	6	6	0.651228	0.0374703	0.829218
	left skull side			27	53	0.150997	0.450617	3.23647	0.299107	3	4	0.529014	0.0555426	0.727023
	left skull side and unpaired bones			31	65	0.139785	0.431951	3.15484	0.345121	3	4	0.537633	0.0508678	0.734651
Network paramter abbreviation
N	Number of bones
K	Number of links between bones
D	Density of connections
C	Mean clustering coefficient
L	Mean shortest path length
H	Heterogeneity of connections
S-Modules	Number of S-Modules
Q-Modules	Number of Q-Modules
Qmax	Maximum value of Q
Qmax error	Expected error of Qmax
P	Parcellation
Institutional Abbreviations
MHNF	Musée d’Histoire Naturelle Fribourg, Switzerland
MNHN	Museum National d’Histoire Naturelle, Paris, France
NHM	Naturhistorisches Museum Wien, Austria
NMBE	Naturhistorisches Museum Bern, Switzerland
References
Barsbold, R. & Osmólska, H. The skull of Velociraptor (Theropoda) from the Late Cretaceous of Mongolia. Acta Palaeontol. Pol. 44, 189-219 (1999).
Brochu, C. A. Osteology of Tyrannosaurus rex: insights from a nearly complete ckeleton and high-resolution computed tomographie analysis of the skull. Soc. Vertebr. Paleontol. Mem. 7, 1-138 (2003).
Carabajal, A. P. & Currie, P. J. New information on the braincase of Sinraptor dongi (Theropoda: Allosauroidea): ethmoidal region, endocranial anatomy, and pneumaticity. Vertebr. Palasiat. 50, 85–101 (2012).
Chapelle, K. E. J. & Choiniere, J. N. A revised cranial description of Massospondylus carinatus Owen (Dinosauria: Sauropodomorpha) based on computed tomographic scans and a review of cranial characters for basal Sauropodomorpha. PeerJ 6, e4224 (2018).
Clark, J. M., Perle, A. & Norell, M. A. The Skull of Erlicosaurus andrewsi, a Late Cretaceus ‘Segnosaur’ (Theropoda: Therizinosauridae) from Mongolia. Am. Museum Novit. 3315, 1–39 (1994).
Clark, J. M., Norell, M. A. & Rowe, T. B. Cranial anatomy of Citipati osmolskae (Theropoda, Oviraptorosauria), and a reinterpretation of the holotype of Oviraptor philoceratops. Am. Museum Novit. 3364, 1–24 (2002).
Clarke, J. A. Morphology, phylogenetic taxonomy, and systematics of Ichthyornis and Apatornis (Avialae: Ornithurae). Bull. Am. Museum Nat. Hist. 286, 1–179 (2004).
Colbert, E. H. The Triassic dinosaur Coelophysis. Museum North. Arizona Bull. 57, 1–160 (1989).
Currie, P. J. & Carpenter, K. A new specimen of Acrocanthosaurus atokensis (Theropoda, Dinosauria) from the Lower Cretaceous Antlers Formation (Lower Cretaceous, Aptian) of Oklahoma, USA. Geodiversitas 22, 207–246 (2000).
Currie, P. J. & Zhao, X. A new carnosaur (Dinosauria, Theropoda) from the Jurassic of Xinjiang, People’s Republic of China. Can. J. Earth Sci. 30, 2037–2081 (1993a).
Currie, P. J. & Zhao, X. A new troodontid (Dinosauria, Theropoda) braincase from the Dinosaur Park Formation (Campanian) of Alberta. Can. J. Earth Sci. 30, 2231–2247 (1993b).
Dal Sasso, C. & Maganuco, S. Scipionyx samniticus (Theropoda: Compsognathidae) from the Lower Cretaceous of Italy. Mem. della Soc. Ital. di Sci. Nat. e del Mus. Civ. di Stor. Nat. di Milano 37, 1–281 (2011).
Dufeau, D. L. & Witmer, L. M. Ontogeny of the middle-ear air-sinus system in Alligator mississippiensis (Archosauria: Crocodylia). PLoS One 10, e0137060 (2015).
Eddy, D. R. & Clarke, J. A. New information on the cranial anatomy of Acrocanthosaurus atokensis and its implications for the phylogeny of Allosauroidea (Dinosauria: Theropoda). PLoS One 6, e17932 (2011).
Ericson, P. G. P. et al. Diversification of Neoaves: integration of molecular sequence data and fossils. Biol. Lett. 2, 543–547 (2006).
Field, D. J. et al. Complete Ichthyornis skull illuminates mosaic assembly of the avian head. Nature 557, 96–100 (2018).
Hackett, S. J. et al. A phylogenomic study of birds reveals their evolutionary history. Science 320, 1763–1768 (2008).
Hurum, J. H. Lower Jaw of Gallimimus bullatus. in Mesozoic Vertebrate Life (eds. Tanke, D. H. & Carpenter, K.) 34–41 (Indiana University Press, 2001).
Hurum, J. H. & Sabath, K. Giant theropod dinosaurs from Asia and North America: skulls of Tarbosaurus bataar and Tyrannosaurus rex compared. Acta Palaeontol. Pol. 48, 161–190 (2003).
Krech, J., Nassif, J., Ridgely, R. C. & Witmer, L. M. The visible interactive Alligator – part of the visible interactive anatomy series at WitmerLab at Ohio University. www.morphosource.org S21429 (2019).
Lautenschlager, S., Witmer, L. M., Perle, A., Zanno, L. E. & Rayfield, E. J. Cranial anatomy of Erlikosaurus andrewsi (Dinosauria, Therizinosauria): new insights based on digital reconstruction. J. Vertebr. Paleontol. 34, 1263–1291 (2014).
Madsen, J. H. J. Allosaurus fragilis: a revised osteology. Utah Geol. Mineral. Surv. Bull. 109, 3–163 (1976).
Makovicky, P. J., Kobayashi, Y. & Currie, P. J. Ornithimosauria. in The Dinosauria (eds. Weishampel, D. B., Dodson, P. & Osmólska, H.) 137–150 (University of California Press, 2004).
Maleev, E. A. Giant carnosaurs of the family Tyrannosauridae. Tr. Sovmest. Sov. Paleontol. Ekspeditsiya 1, 132–191 (1974).
Norell, M. A., Makovicky, P. J. & Clark, J. M. The braincase of Velociraptor. in Feathered dragons (eds. Currie, P. J., Koppelhus, E. B., Shugar, M. A. & Wright, J. L.) 133–143 (Indiana University Press, 2004).
Norell, M. A. et al. A review of the Mongolian Cretaceous dinosaur Saurornithoides (Troodontidae: Theropoda). Am. Museum Novit. 3654, 1–63 (2009).
Osmólska, H., Roniewicz, E. & Barsbold, R. A new dinosaur, Gallimimus bullatus n. gen., n. sp. (Ornithomimidae) from the Upper Cretaceous of Mongolia. Palaeontol. Pol. 27, 103–143 (1972).
Rauhut, O. W. M. New observations on the skull of Archaeopteryx. Paläontolologische Zeitschrift 88, 211–221 (2014).
Rauhut, O. W. M., Foth, C. & Tischlinger, H. The oldest Archaeopteryx (Theropoda: Avialiae): a new specimen from the Kimmeridgian/Tithonian boundary of Schamhaupten, Bavaria. PeerJ 6, e4191 (2018).
Sampson, S. D. & Witmer, L. M. Craniofacial anatomy of Majungasaurus crenatissimus (Theropoda: Abelisauridae) from the Late Cretaceous of Madagascar. Soc. Vertebr. Paleontol. Mem. 8, 32–102 (2007).
Sereno, P. C. & Novas, F. E. The skull and neck of the basal theropod Herrerasaurus ischigualastensis. J. Vertebr. Paleontol. 13, 451–476 (1993).
Tsuihiji, T. et al. Cranial osteology of a juvenile specimens of Tarbosaurus bataar (Theropoda, Tyrannosauridae) from the Nemegt Formation (Upper Cretaceous) of Bugin Tsav, Mongolia. J. Vertebr. Paleontol. 31, 497–517 (2011).
Tsuihiji, T. et al. An exquisitely preserved troodontid theropod with new information on the palatal structure from the Upper Cretaceous of Mongolia. Naturwissenschaften 101, 131–142 (2014).
Tykoski, R. S. & Rowe, T. B. Ceratosauria. in The Dinosauria (eds. Weishampel, D. B., Dodson, P. & Osmólska, H.) 47–70 (University of California Press, 2004).
Werneburg, I., Esteve-Altaca, B., Bruno, J., Ladeira, M. T. & Diogo, R. Unique skull network complexity of Tyrannosaurus rex among land vertebrates. Sci. Rep. 9, 1520 (2019).
Witmer, L. M. & Ridgely, R. C. The cleveland tyrannosaur skull (Nanotyrannus or Tyrannosaurus): new findings based on CT scanning, with special reference to the braincase. Kirtlandia 57, 61–81 (2010).

## Sheet: Table S2_PCoA
Table S2 | Summary of species, grouping, and PCo's of network paramters N, K, D, C, L, H, S-Modules, Q-Modules, Qmax
Species	GROUP1	GROUP2	PCo1	PCo2	PCo3	PCo4	PCo5	PCo6	PCo7	PCo8	PCo9
Gyps fulvus (adult)	AA	NeoA	0.11181	-0.015562	0.020979	0.04842	-0.12832	-0.046987	0.16187	0.068474	0.11004
Gypaetus barbatus (adult)	AA	NeoA	0.11003	-0.04604	0.048782	0.083556	-0.16117	-0.012184	0.11707	0.053514	0.056564
Milvus milvus (adult)	AA	NeoA	0.11193	-0.050407	0.15147	0.060165	0.075804	-0.084108	0.031351	0.14207	-0.15354
Falco tinnunculus (adult)	AA	NeoA	0.14283	-0.00012926	-0.14543	0.021783	0.011084	-0.015808	0.13532	-0.0063204	-0.015248
Tyto alba (adult)	AA	NeoA	0.11949	0.0086096	0.24128	0.31047	-0.07623	0.054632	-0.15092	-0.31518	-0.18086
Anas crecca (adult)	AA	NeoA	0.19965	0.48896	0.10071	-0.19975	-0.030827	0.012179	0.011453	0.058535	-0.005602
Anser anser (adult)	AA	NeoA	0.08635	-0.10981	0.075825	-0.074462	-0.056972	-0.029212	-0.058433	0.013111	0.016933
Aythya ferina (adult)	AA	NeoA	0.064391	-0.026494	0.16041	-0.013337	0.18387	-0.030747	-0.01158	0.020864	0.1982
Mergus merganser (adult)	AA	NeoA	0.10447	-0.034596	0.12565	0.22592	-0.043881	0.058404	-0.088698	0.13047	-0.10056
Cygnus olor (adult)	AA	NeoA	0.064391	-0.026494	0.16041	-0.013337	0.18387	-0.030747	-0.01158	0.020864	0.1982
Fratercula arctica (adult)	AA	NeoA	0.040527	0.011585	-0.041552	-0.0077539	0.12087	0.058536	-0.15686	-0.021138	-0.12106
Ptychoramphus aleuticus (adult)	AA	NeoA	0.081385	-0.026472	0.056324	-0.03031	0.039545	-0.095416	0.059589	0.072569	-0.028133
Recurvirostra avosetta (adult)	AA	NeoA	0.12893	0.12225	0.15171	0.17812	-0.0018195	-0.074853	0.09918	-0.20245	0.10052
Larus ridibundus (adult)	AA	NeoA	0.096502	-0.068115	0.12925	0.052771	0.042885	-0.027636	-0.071352	0.15686	-0.17076
Ciconia ciconia (adult)	AA	NeoA	0.094639	-0.049698	0.2164	0.019351	0.27134	-0.023891	-0.06279	0.089984	0.16505
Gallus gallus (adult)	AA	NeoA	0.0094802	-0.016997	-0.092266	0.14328	-0.18177	0.06625	0.012884	0.073132	0.1167
Grus paradisea (adult)	AA	NeoA	0.13536	0.0099545	-0.071109	-0.048844	-0.025178	-0.090811	0.073884	-0.12054	-0.08055
Grus japonensis (adult)	AA	NeoA	0.10352	-0.059405	0.004456	-0.15412	0.052205	-0.11541	-0.027426	-0.097726	-0.093635
Otis tarda (adult)	AA	NeoA	0.033745	-0.19796	0.091599	-0.13074	-0.0080261	0.37929	0.022851	-0.17537	0.17647
Rhea americana (adult)	AA	PA	0.027704	-0.11067	-0.10791	-0.14657	-0.088098	0.070837	-0.18158	-0.1109	-0.086297
Struthio camelus (adult)	AA	PA	0.070558	-0.11485	0.06884	-0.08087	-0.1094	-0.057447	0.0054086	-0.022511	-0.0076874
Dromaius novaehollandiae (adult)	AA	PA	0.091428	0.03556	0.11042	0.15944	-0.060532	-0.0062291	0.044065	-0.11758	0.064219
Pelecanus occidentalis (adult)	AA	NeoA	0.11399	0.059694	0.016101	-0.068814	0.24992	-0.16478	0.012365	-0.077271	-0.17758
Theristicus caudatus (adult)	AA	NeoA	0.094698	0.044993	-0.19587	0.17849	0.11507	0.20819	-0.23351	0.12982	0.047757
Ardea purpurea (adult)	AA	NeoA	0.12596	-0.040211	-0.012384	-0.029447	-0.12347	-0.04331	0.011415	-0.066769	0.13153
Platalea leucorodia (adult)	AA	NeoA	0.18094	-0.023417	-0.18187	-0.074566	0.0058042	0.032708	-0.028806	-0.094806	0.079389
Platycercus elegans (adult)	AA	NeoA	0.19079	0.46592	0.096785	-0.18977	-0.029374	0.012553	0.011067	0.042748	-0.0063667
Upupa epops (adult)	AA	NeoA	0.15968	0.10247	-0.11181	0.14892	0.1918	-0.049474	0.076844	0.063835	0.009534
Pygoscelis papua (adult)	AA	NeoA	0.03643	-0.051482	-0.063117	-0.056433	0.0087443	0.038834	-0.09897	-0.0035052	-0.1183
Spheniscus humboldti (adult)	AA	NeoA	0.079211	-0.091391	0.065878	-0.078806	-0.067333	-0.067553	0.026453	2.8556e-05	0.0042813
Spheniscus magellanicus (adult)	AA	NeoA	0.079211	-0.091391	0.065878	-0.078806	-0.067333	-0.067553	0.026453	2.8556e-05	0.0042813
Corvus corax (adult)	AA	NeoA	0.10352	-0.059405	0.004456	-0.15412	0.052205	-0.11541	-0.027426	-0.097726	-0.093635
Corvus corone (adult)	AA	NeoA	0.13464	-0.0042399	-0.1118	-0.09228	-0.056781	-0.014531	0.08911	-0.14331	-0.0036737
Corvus monedula (adult)	AA	NeoA	0.16501	0.076783	-0.1394	0.10626	0.13821	-0.017312	0.10342	0.14218	-0.023762
Pica pica (adult)	AA	NeoA	0.16501	0.076783	-0.1394	0.10626	0.13821	-0.017312	0.10342	0.14218	-0.023762
Phoenicopterus ruber (adult)	AA	NeoA	0.1826	-0.020795	-0.18402	-0.078625	0.0071008	0.031959	-0.024964	-0.088287	0.081941
Podiceps cristatus (adult)	AA	NeoA	0.096895	-0.17357	0.11767	-0.076603	-0.084784	0.0090329	-0.14983	-0.014202	-0.087926
Apus apus (adult)	AA	NeoA	0.10757	-0.052222	0.0093814	-0.0049806	-0.17736	-0.022294	0.095845	-0.050238	0.17377
Egretta garzetta (adult)	AA	NeoA	0.10697	-0.16108	0.13242	-0.051463	-0.04519	0.015932	-0.18905	0.020268	-0.14545
Bubulcus ibis (adult)	AA	NeoA	0.1338	-0.021796	0.020668	-0.0021431	-0.13798	-0.064141	0.10253	0.06151	0.16633
Nycticorax nycticorax (adult)	AA	NeoA	0.08855	0.010363	-0.18861	0.1527	0.075323	0.20002	-0.19402	0.10289	0.0090512
Gyps fulvus (juvenile)	AJ	NeoJ	-0.048076	-0.094086	0.048185	0.09982	0.0041064	-0.014597	-0.056547	0.1639	0.073954
Gypaetus barbatus (juvenile)	AJ	NeoJ	-0.1123	0.028956	0.064119	0.00084195	-0.035766	0.039747	0.069941	0.012913	0.04806
Milvus milvus (juvenile)	AJ	NeoJ	-0.03155	-0.10114	0.063017	0.11872	0.00018554	0.050051	-0.12236	0.17047	0.065148
Falco tinnunculus (juvenile)	AJ	NeoJ	-0.037991	-0.096847	-0.11902	-0.060263	-0.17237	-0.14188	0.022533	0.017386	-0.19729
Tyto alba (juvenile)	AJ	NeoJ	-0.06846	-0.0092577	-0.045602	0.02916	0.061772	-0.060493	-0.037053	-0.0072815	0.002024
Anas crecca (juvenile)	AJ	NeoJ	-0.034421	0.060857	-0.15393	0.19426	-0.12946	-0.030713	0.087509	-0.04701	0.00068811
Anser anser (juvenile)	AJ	NeoJ	-0.067178	0.011669	-0.0058644	-0.003994	0.060535	0.12971	0.041269	-0.11691	-0.10142
Aythya ferina (juvenile)	AJ	NeoJ	-0.075424	0.021819	0.069792	0.017921	-0.046708	-0.024299	-0.097603	0.016467	0.082922
Mergus merganser (juvenile)	AJ	NeoJ	-0.048306	0.028813	-0.18466	0.19672	-0.17851	-0.080152	0.16759	0.046701	-0.052936
Cygnus olor (juvenile)	AJ	NeoJ	-0.048475	-0.021296	-0.032081	-0.0057892	0.095052	0.15275	0.069209	-0.053433	-0.056513
Fratercula arctica (juvenile)	AJ	NeoJ	-0.039553	-0.087311	-0.096454	-0.13307	0.083212	0.13478	0.19825	0.090709	-0.1255
Ptychoramphus aleuticus (juvenile)	AJ	NeoJ	-0.012255	-0.016138	-0.024812	0.00057508	0.11521	0.050115	-0.11705	-0.0025542	0.086915
Recurvirostra avosetta (juvenile)	AJ	NeoJ	0.04534	-0.13425	0.20178	-0.014033	0.14279	0.23341	0.29591	0.053574	-0.15177
Larus ridibundus (juvenile)	AJ	NeoJ	-0.027079	0.016277	-0.079852	-0.019973	0.12677	0.10141	-0.12623	0.048146	0.040694
Ciconia ciconia (juvenile)	AJ	NeoJ	-0.076337	-0.040566	-0.046912	0.028834	0.060194	-0.11204	-0.021339	0.074274	0.084681
Gallus gallus (juvenile)	AJ	NeoJ	-0.056287	-0.063216	0.046107	0.059517	0.016145	0.11522	0.097684	0.023077	0.061496
Grus paradisea (juvenile)	AJ	NeoJ	-0.032058	-0.090385	-0.04836	-0.024864	-0.02225	-0.01497	-0.013941	0.13151	0.096979
Grus japonensis (juvenile)	AJ	NeoJ	-0.09447	0.015072	0.031382	0.013604	-0.0037309	0.05253	0.073034	-0.041096	-0.023051
Otis tarda (juvenile)	AJ	NeoJ	-0.082019	0.054796	0.075191	-0.032059	-0.06414	-0.015531	-0.12575	0.066967	0.083296
Rhea americana (juvenile)	AJ	PJ	-0.10434	-0.0024266	0.048884	0.040504	-0.011199	0.026113	0.087927	-0.04096	0.041948
Struthio camelus (juvenile)	AJ	PJ	-0.094753	0.031744	0.070028	-0.0048618	-0.051313	0.0857	0.06278	0.032706	-0.00019638
Dromaius novaehollandiae (juvenile)	AJ	PJ	-0.085266	0.03708	0.083066	-0.018203	-0.07973	0.13724	0.061876	0.084431	-0.023797
Pelecanus occidentalis (juvenile)	AJ	NeoJ	-0.088871	0.05946	0.021904	-0.058458	-0.020197	0.11594	0.045215	0.02637	-0.1005
Theristicus caudatus (juvenile)	AJ	NeoJ	-0.0021949	0.19603	-0.077843	0.017844	-0.20009	0.2449	-0.19977	0.010799	0.0036848
Ardea purpurea (juvenile)	AJ	NeoJ	-0.070199	-0.0090862	0.014688	0.0461	0.021866	-0.066627	-0.064645	-0.057336	0.071268
Platalea leucorodia (juvenile)	AJ	NeoJ	-0.06011	-0.020421	-0.12754	-0.0051224	0.11525	0.0091539	-0.021457	0.22055	-0.028102
Platycercus elegans (juvenile)	AJ	NeoJ	0.024759	0.11402	-0.088706	0.1659	-0.056422	0.029208	-0.059252	-0.30865	0.088356
Upupa epops (juvenile)	AJ	NeoJ	-0.0097445	-0.10621	-0.096222	-0.15894	-0.0016112	0.011325	-0.027421	-0.0027135	0.067062
Pygoscelis papua (juvenile)	AJ	NeoJ	-0.049896	0.0069067	0.094553	0.11479	-0.16949	-0.0088215	-0.1534	0.0093243	-0.29577
Spheniscus humboldti (juvenile)	AJ	NeoJ	-0.086989	0.096579	0.017036	-0.084481	-0.058997	-0.016666	-0.11321	0.1188	-0.043609
Spheniscus magellanicus (juvenile)	AJ	NeoJ	-0.0016207	-0.11617	-0.043456	-0.060027	-0.16212	-0.043445	-0.015286	0.062235	-0.054452
Corvus corax (juvenile)	AJ	NeoJ	-0.10464	-0.0047892	0.042395	0.042278	-0.0020254	0.019238	0.09065	-0.055007	0.039432
Corvus corone (juvenile)	AJ	NeoJ	0.030299	-0.087262	-0.010138	-0.12195	-0.094144	-0.19493	0.15729	0.019986	-0.14451
Corvus monedula (juvenile)	AJ	NeoJ	-0.018756	0.017521	-0.24178	0.075165	-0.20397	0.05996	0.089083	0.06531	0.0087797
Pica pica (juvenile)	AJ	NeoJ	-0.015837	-0.13029	-0.085979	-0.18067	-0.046867	-0.017187	-0.030927	-0.033566	0.09652
Phoenicopterus ruber (juvenile)	AJ	NeoJ	-0.10965	0.090241	0.087291	-0.093767	-0.089964	0.13125	0.057042	0.15166	-0.025467
Podiceps cristatus (juvenile)	AJ	NeoJ	-0.084726	-0.0011375	0.036116	0.066286	-0.027884	-0.08977	-0.036981	-0.025172	0.070949
Apus apus (juvenile)	AJ	NeoJ	0.015292	-0.11527	-0.10234	-0.21313	0.026498	0.10246	-0.14886	-0.092359	0.17852
Egretta garzetta (juvenile)	AJ	NeoJ	-0.10418	0.068879	0.045674	-0.06142	-0.038896	0.080892	0.043604	0.05133	-0.021963
Bubulcus ibis (juvenile)	AJ	NeoJ	-0.061068	-0.059636	-0.08439	-0.012074	0.098618	0.099308	0.14544	0.1072	-0.079445
Nycticorax nycticorax (juvenile)	AJ	NeoJ	-0.046546	-0.028579	-0.052939	0.060787	-0.037029	-0.13359	-0.051816	0.082079	-0.23784
Alligator (adult)	CA	OUT	-0.11334	0.014322	-0.025047	0.01329	0.081558	0.00032432	0.064823	-0.14368	-0.03884
Alligator (juvenile)	CJ	OUT	-0.12541	0.062583	-0.022044	-0.010377	0.019445	-0.17311	-0.1373	-0.058394	0.031952
Scipionyx	OUT	OUT	-0.13828	0.13788	0.015794	-0.15191	0.021817	0.03092	0.035572	0.0067836	-0.052
Archaeopteryx	OUT	OUT	-0.13033	0.097595	0.020436	-0.053302	-0.03323	-0.17683	-0.14492	0.031599	0.079168
Ichthyornis	OUT	OUT	-0.10977	0.033292	-0.0093033	-0.010536	0.053737	0.021716	0.048903	-0.10168	-0.067504
Citipati	OUT	OUT	-0.094168	0.073258	-0.042111	-0.028732	0.037146	-0.050522	-0.10852	-0.029241	-0.05931
Velociraptor	OUT	OUT	-0.12815	0.11557	0.061614	-0.076891	-0.07485	-0.16227	-0.12639	0.098831	0.12615
Tarbosaurus (juvenile)	OUT	OUT	-0.12379	0.018227	-0.06843	0.019636	0.13952	0.021462	0.068009	-0.18108	-0.071145
Tarbosaurus (adult)	OUT	OUT	-0.10116	0.021418	-0.077932	0.041188	0.10823	-0.12728	-0.093872	-0.12326	-0.012695
Gallimimus	OUT	OUT	-0.14673	0.11625	0.02573	-0.12493	0.0092241	0.026691	0.045001	0.0098573	-0.046112
Erlikosaurus	OUT	OUT	-0.1174	0.074323	-0.010773	-0.062699	0.046336	0.045974	0.025641	-0.059554	-0.077874
Majungasaurus	OUT	OUT	-0.10877	-0.046745	-0.030415	0.046196	0.10322	-0.053977	0.11842	-0.054133	0.039673
Coelophysis	OUT	OUT	-0.13324	-0.024462	0.060923	0.087745	0.017558	-0.063421	0.11012	-0.10701	0.13278
Acrocanthosaurus	OUT	OUT	-0.10606	0.0028881	-0.053573	0.054134	0.084276	-0.17389	-0.08009	-0.127	0.026452
Sinraptor	OUT	OUT	-0.10846	-0.095853	-0.068872	0.057895	0.087707	-0.27306	-1.217e-05	0.14824	0.12989
Allosaurus	OUT	OUT	-0.12779	0.024108	-0.081939	0.030696	0.16487	0.0128	0.057477	-0.17635	-0.04598
Gobivenator	OUT	OUT	-0.1158	0.029515	0.039848	-0.0012847	-0.0064444	0.017588	0.066738	-0.034675	0.025108
Herrerasaurus	OUT	OUT	-0.13819	0.081539	0.11801	-0.054039	-0.069217	0.024264	0.06763	0.074262	0.11716
Massospondylus	OUT	OUT	-0.13182	-0.02589	0.17852	0.14248	-0.016266	0.041754	-0.0062413	-0.028476	-0.052515
	Eigenvalue		4.3397	0.38517	0.27374	0.11328	0.10262	0.069132	0.050494	0.040369	0.030372
	Percent of variation		69.402	6.1597	4.3777	1.8117	1.6411	1.1056	0.80752	0.64559	0.48572

## Sheet: Table S3_pFDA_Summary
Table S3 | Results of the pFDA for GROUP1 and GROUP2 and both topologies, showing the error of correct group identification of training taxa and the group prediction for test taxa
GROUP1
Hackett								Ericsson
PCo1-9								PCo1-9
Training	Extant Archosauria							Training	Extant Archosauria
Lambda	0.01							Lambda	0.01
Error	0.02381							Error	0.02381
predicted	AA	AJ	CA	CJ				predicted	AA	AJ	CA	CJ
Aves-Adult (AA)	40	1	0	0				Aves-Adult (AA)	40	1	0	0
Aves-Juvenile (AJ)	1	40	0	0				Aves-Juvenile (AJ)	1	40	0	0
Crocodylia-Adult (CA)	0	0	1	0				Crocodylia-Adult (CA)	0	0	1	0
Crocodylia-Juvenile (CJ)	0	0	0	1				Crocodylia-Juvenile (CJ)	0	0	0	1
Correct identification	0.97561	0.97561	1	1				Correct identification	0.97561	0.97561	1	1
Test taxa	Prediction	P(AA)	P(AJ)	P(CA)	P(CJ)			Test taxa	Prediction	P(AA)	P(AJ)	P(CA)	P(CJ)
Massospondylus	CA	2.96338e-10	0.0402008	0.949915	0.00988371	adult Alligator		Massospondylus	CA	2.84228e-10	0.0394919	0.950655	0.00985283	adult Alligator
Herrerasaurus	CJ	6.15392e-21	0.000154832	0.00956425	0.990281	juvenile Alligator		Herrerasaurus	CJ	4.41949e-21	0.000139182	0.00917092	0.99069	juvenile Alligator
Coelophysis	CA	1.50263e-19	1.236e-07	0.964542	0.0354575	adult Alligator		Coelophysis	CA	1.28207e-19	1.13956e-07	0.964699	0.0353006	adult Alligator
Majungasaurus	CA	2.33086e-06	0.19499	0.795521	0.0094868	adult Alligator		Majungasaurus	CA	2.35291e-06	0.194924	0.795571	0.00950282	adult Alligator
Sinraptor	CJ	1.14336e-10	0.00014466	1.31175e-05	0.999842	juvenile Alligator		Sinraptor	CJ	1.13064e-10	0.000142485	1.28989e-05	0.999845	juvenile Alligator
Allosaurus	CA	6.60547e-14	5.24852e-06	0.999824	0.000171021	adult Alligator		Allosaurus	CA	6.51246e-14	5.15835e-06	0.999825	0.000169995	adult Alligator
Acrocanthosaurus	CJ	1.0112e-09	0.000202437	0.0158397	0.983958	juvenile Alligator		Acrocanthosaurus	CJ	1.00907e-09	0.000200321	0.015753	0.984047	juvenile Alligator
Tarbosaurus (adult)	CJ	2.17365e-07	0.00893238	0.123335	0.867732	juvenile Alligator		Tarbosaurus (adult)	CJ	2.18573e-07	0.00888869	0.123007	0.868104	juvenile Alligator
Tarbosaurus (juvenile)	CA	2.22198e-09	0.0016595	0.997924	0.000416034	adult Alligator		Tarbosaurus (juvenile)	CA	2.23872e-09	0.00165339	0.997931	0.0004158	adult Alligator
Gallimimus	AJ	1.12775e-07	0.548994	0.406393	0.0446136	juvenile Birds		Gallimimus	AJ	1.1427e-07	0.549446	0.405979	0.0445751	juvenile Birds
Erlikosaurus	CA	3.00334e-07	0.21805	0.773981	0.00796844	adult Alligator		Erlikosaurus	CA	3.02882e-07	0.217795	0.774239	0.0079657	adult Alligator
Citipati	CJ	1.25103e-05	0.384951	0.0706029	0.544433	juvenile Alligator		Citipati	CJ	1.26116e-05	0.384381	0.0705269	0.54508	juvenile Alligator
Velociraptor	CJ	3.58704e-08	0.0070695	1.34428e-05	0.992917	juvenile Alligator		Velociraptor	CJ	3.62841e-08	0.00707134	1.33661e-05	0.992915	juvenile Alligator
Gobivenator	AJ	5.84244e-06	0.793154	0.199866	0.00697347	juvenile Birds		Gobivenator	AJ	5.89849e-06	0.793368	0.199655	0.00697137	juvenile Birds
Archaeopteryx	CJ	1.58209e-12	1.01957e-05	1.82473e-06	0.999988	juvenile Alligator		Archaeopteryx	CJ	1.5728e-12	1.0074e-05	1.79942e-06	0.999988	juvenile Alligator
Ichthyornis	CA	7.38701e-07	0.13303	0.863238	0.00373101	adult Alligator		Ichthyornis	CA	7.44139e-07	0.132766	0.863501	0.00373198	adult Alligator
GROUP2
Hackett								Ericsson
PCo1-9								PCo1-9
Training	Extant birds							Training	Extant birds
Lambda	0.11							Lambda	0.11
Error	0.09756							Error	0.09756
predicted	NeoA	NeoJ	PA	PJ				predicted	NeoA	NeoJ	PA	PJ
Neognathae-Adult (NeoA)	37	1	2	0				Neognathae-Adult (NeoA)	37	1	2	0
Neognathae-Juvenile (NeoJ)	1	36	0	3				Neognathae-Juvenile (NeoJ)	1	36	0	3
Palaeognathae-Adult (PA)	0	0	1	0				Palaeognathae-Adult (PA)	0	0	1	0
Palaeognathae-Juvenile (PJ)	0	1	0	0				Palaeognathae-Juvenile (PJ)	0	1	0	0
Correct identification	0.973684	0.947368	0.333333	0				Correct identification	0.973684	0.947368	0.333333	0
Test taxa	Prediction	P(NeoA)	P(NeoJ)	P(PA)	P(PJ)			Test taxa	Prediction	P(NeoA)	P(NeoJ)	P(PA)	P(PJ)
Alligator (adult)	NeoJ	2.20111e-07	0.787182	8.27423e-07	0.212817	juvenile Birds		Alligator (adult)	NeoJ	2.14214e-07	0.782034	8.07827e-07	0.217965	juvenile Birds
Alligator (juvenile)	NeoJ	2.41518e-07	0.967374	1.5256e-06	0.0326238	juvenile Birds		Alligator (juvenile)	NeoJ	2.40737e-07	0.966797	1.47445e-06	0.0332012	juvenile Birds
Massospondylus	PJ	2.90151e-14	0.00933591	2.46376e-12	0.990664	juvenile Birds		Massospondylus	PJ	2.25936e-14	0.00857486	1.98098e-12	0.991425	juvenile Birds
Herrerasaurus	PJ	2.54836e-29	5.59782e-07	1.54041e-26	0.999999	juvenile Birds		Herrerasaurus	PJ	1.31891e-29	4.75661e-07	7.71292e-27	1	juvenile Birds
Coelophysis	PJ	2.24928e-19	0.00305529	7.89954e-17	0.996945	juvenile Birds		Coelophysis	PJ	1.65056e-19	0.00288232	5.78679e-17	0.997118	juvenile Birds
Majungasaurus	NeoJ	7.84611e-07	0.857892	8.3996e-07	0.142107	juvenile Birds		Majungasaurus	NeoJ	7.47086e-07	0.854009	8.06008e-07	0.145989	juvenile Birds
Sinraptor	NeoJ	1.01602e-07	0.994434	4.69937e-08	0.00556561	juvenile Birds		Sinraptor	NeoJ	9.69865e-08	0.994295	4.40073e-08	0.00570459	juvenile Birds
Allosaurus	NeoJ	1.72892e-10	0.686885	1.38978e-09	0.313115	juvenile Birds		Allosaurus	NeoJ	1.56875e-10	0.679443	1.27712e-09	0.320557	juvenile Birds
Acrocanthosaurus	NeoJ	3.67348e-07	0.989995	2.46985e-06	0.0100027	juvenile Birds		Acrocanthosaurus	NeoJ	3.53099e-07	0.989813	2.33621e-06	0.0101842	juvenile Birds
Tarbosaurus (adult)	NeoJ	3.30763e-06	0.991148	1.00742e-05	0.00883834	juvenile Birds		Tarbosaurus (adult)	NeoJ	3.21111e-06	0.990943	9.68945e-06	0.00904444	juvenile Birds
Tarbosaurus (juvenile)	NeoJ	6.62578e-08	0.8254	2.39596e-07	0.1746	juvenile Birds		Tarbosaurus (juvenile)	NeoJ	6.25387e-08	0.821047	2.28377e-07	0.178953	juvenile Birds
Gallimimus	PJ	2.4383e-09	0.36937	7.54246e-09	0.63063	juvenile Birds		Gallimimus	PJ	2.28081e-09	0.363835	6.91777e-09	0.636165	juvenile Birds
Erlikosaurus	NeoJ	5.10882e-08	0.660117	1.65562e-07	0.339883	juvenile Birds		Erlikosaurus	NeoJ	4.79449e-08	0.653041	1.54688e-07	0.346959	juvenile Birds
Citipati	NeoJ	3.75976e-06	0.973103	9.07399e-06	0.0268845	juvenile Birds		Citipati	NeoJ	3.63902e-06	0.972348	8.66489e-06	0.0276392	juvenile Birds
Velociraptor	NeoJ	3.30196e-07	0.90518	7.94554e-07	0.0948193	juvenile Birds		Velociraptor	NeoJ	3.22643e-07	0.904664	7.32342e-07	0.0953349	juvenile Birds
Gobivenator	NeoJ	3.63823e-07	0.589688	7.63913e-07	0.410311	juvenile Birds		Gobivenator	NeoJ	3.44639e-07	0.583966	7.14655e-07	0.416033	juvenile Birds
Archaeopteryx	NeoJ	4.53634e-09	0.941115	4.44694e-08	0.0588846	juvenile Birds		Archaeopteryx	NeoJ	4.33437e-09	0.940948	3.98355e-08	0.0590521	juvenile Birds
Ichthyornis	NeoJ	1.33514e-07	0.764309	4.32421e-07	0.23569	juvenile Birds		Ichthyornis	NeoJ	1.25065e-07	0.759922	4.03278e-07	0.240077	juvenile Birds

## Sheet: Table S4_Character mapping
Table S4 |Results for the ancestral state reconstructions for PCo1 and PCo2 for both topologies when crown birds are represented by adults (true evolution) and juveniles (hypothetical scenario)
Hackett	Original values			Residuals			Ericson	Original values			Residuals
Standard deviation	Adults A	Juveniles J		RES (Juveniles)			Standard deviation	Adults A	Juveniles J		RES (Juveniles)
PCo1	0.0999517	0.0343299		0.0136956			PCo1	0.0996712	0.0342177		0.0135477
PCo2	0.0409135	0.0309381		0.0241561			PCo2	0.0399181	0.0306568		0.0239187
log(Πace)	Adults A	Juveniles J		RES (Juveniles)			log(Πace)	Adults A	Juveniles J		RES (Juveniles)
PCo1	-131.542	-152.85		-123.792			PCo1	-133.15	-152.582		-123.838
PCo2	-200.245	-229.875		-199.141			PCo2	-207.986	-230.366		-198.829
PCo1							PCo1
Specific node	Adults A	Juveniles J	J/A [%]	RES (Juveniles)	RJ/A [%]		Specific node	Adults A	Juveniles J	J/A [%]	RES (Juveniles)	RJ/A [%]
Theropoda	-0.136689	-0.136711	0.0165705	-0.136762	0.053267		Theropoda	-0.136704	-0.136791	0.0744392	-0.136749	0.0442026
Coelurosauria	-0.114714	-0.118942	3.68609	-0.120077	4.67522		Coelurosauria	-0.114415	-0.118937	3.68202	-0.119945	4.56004
Eumaniraptora	-0.112053	-0.119414	6.56904	-0.121589	8.51		Eumaniraptora	-0.111492	-0.119417	6.57137	-0.121467	8.40109
Avialae	-0.110955	-0.119633	7.82113	-0.122298	10.2226		Avialae	-0.110297	-0.119645	7.83196	-0.122172	10.1089
Ornithurae	-0.0233494	-0.0898004	284.594	-0.110959	375.21		Ornithurae	-0.0186329	-0.0888201	280.395	-0.110826	374.643
Aves	0.0127145	-0.0796776	726.666	-0.10912	958.234		Aves	0.00504836	-0.0821606	746.194	-0.109698	962.775
Neognathae	0.0377433	-0.0698417	285.044	-0.10835	387.072		Neognathae	0.0318403	-0.0719265	290.567	-0.109093	389.04
Paleognathae	0.0485928	-0.0904898	286.221	-0.103459	312.91		Paleognathae	0.0465746	-0.0914013	288.096	-0.103749	313.507
PCo2							PCo2
Specific node	Adults A	Juveniles J	J/A [%]	RES (Juveniles)	RJ/A [%]		Specific node	Adults A	Juveniles J	J/A [%]	RES (Juveniles)	RJ/A [%]
Theropoda	0.0625878	0.0626219	0.0544651	0.0626181	0.0483578		Theropoda	0.0625953	0.0626089	0.033774	0.0626511	0.101158
Coelurosauria	0.0302984	0.0300271	0.903698	0.0312362	3.0952		Coelurosauria	0.0301864	0.0299864	1.02998	0.0312513	3.14482
Eumaniraptora	0.055562	0.0551463	0.748196	0.0572421	3.02385		Eumaniraptora	0.0553731	0.0549663	1.07216	0.0572506	3.03915
Avialae	0.0597467	0.0592565	0.820609	0.0617498	3.35255		Avialae	0.0595281	0.0590566	1.15517	0.0617754	3.39537
Ornithurae	0.0246154	0.0208972	15.1052	0.0399736	62.3922		Ornithurae	0.0229236	0.0199131	19.1031	0.04	62.4995
Aves	0.0160982	0.0109328	32.0872	0.0374555	132.668		Aves	0.0171815	0.013405	16.7303	0.0384232	138.679
Neognathae	0.0167103	0.00160934	90.3691	0.0362535	116.953		Neognathae	0.0170804	0.00378655	77.34	0.0372556	122.95
Paleognathae	-0.0415588	0.0191414	146.059	0.0308531	174.24		Paleognathae	-0.0415109	0.0198247	147.703	0.0310986	174.831

## Sheet: Table S5_Summary_Adult birds
Table S5 |Summary of network parameters, Pco's and skull size for adult birds
Species	N	K	D	C	L	H	S-Modules	Q-Modules	Qmax	P	PCo1	PCo2	PCo3	PCo4	PCo5	PCo6	PCo7	PCo8	PCo9	Height [mm]	Lenght [mm]	Width [mm]	Skull box	Skull box (log)	Ratio
Anas crecca (adult)	7	13	0.619048	0.6	1.38095	0.299572	1	3	0.0325444	0.571429	0.19965	0.48896	0.10071	-0.19975	-0.030827	0.012179	0.011453	0.058535	-0.005602	21.66	69.22	19.38	29056.5	4.46324	0.0423802
Anser anser (adult)	16	27	0.225	0.290079	2.24167	0.620338	1	4	0.290123	0.734375	0.08635	-0.10981	0.075825	-0.074462	-0.056972	-0.029212	-0.058433	0.013111	0.016933	40.3	134	31.6	170646	5.2321	0.248895
Apus apus (adult)	16	31	0.258333	0.327273	1.96667	0.617021	1	3	0.236733	0.65625	0.10757	-0.052222	0.0093814	-0.0049806	-0.17736	-0.022294	0.095845	-0.050238	0.17377	12.21	28.77	16.53	5806.69	3.76393	0.0084693
Ardea purpurea (adult)	13	21	0.269231	0.359596	2.02564	0.646229	1	3	0.206349	0.60355	0.12596	-0.040211	-0.012384	-0.029447	-0.12347	-0.04331	0.011415	-0.066769	0.13153	23	177	20.1	81827.1	4.9129	0.119348
Aythya ferina (adult)	16	27	0.225	0.283333	2.30833	0.482335	1	5	0.294239	0.773438	0.064391	-0.026494	0.16041	-0.013337	0.18387	-0.030747	-0.01158	0.020864	0.1982	26.7	101.5	25.4	68835.3	4.83781	0.100399
Bubulcus ibis (adult)	12	19	0.287879	0.325	2.01515	0.599673	1	3	0.16482	0.625	0.1338	-0.021796	0.020668	-0.0021431	-0.13798	-0.064141	0.10253	0.06151	0.16633	20.2	95.01	19.16	36771.9	4.56552	0.0536334
Ciconia ciconia (adult)	13	19	0.24359	0.183333	2.14103	0.493026	1	5	0.234072	0.781065	0.094639	-0.049698	0.2164	0.019351	0.27134	-0.023891	-0.06279	0.089984	0.16505	36.45	247.2	40.35	363571	5.56059	0.530284
Corvus corax (adult)	14	24	0.263736	0.395833	2.12088	0.62361	1	4	0.21875	0.734694	0.10352	-0.059405	0.004456	-0.15412	0.052205	-0.11541	-0.027426	-0.097726	-0.093635	31.31	118.95	46.18	171989	5.2355	0.250854
Corvus corone (adult)	14	29	0.318681	0.515657	1.8022	0.626994	1	3	0.168847	0.663265	0.13464	-0.0042399	-0.1118	-0.09228	-0.056781	-0.014531	0.08911	-0.14331	-0.0036737	27.35	95.17	37.37	97270.4	4.98798	0.141873
Corvus monedula (adult)	11	21	0.381818	0.516162	1.67273	0.521423	1	2	0.12585	0.495868	0.16501	0.076783	-0.1394	0.10626	0.13821	-0.017312	0.10342	0.14218	-0.023762	21.48	69.83	30.15	45223.4	4.65536	0.0659603
Cygnus olor (adult)	16	27	0.225	0.283333	2.30833	0.482335	1	5	0.294239	0.773438	0.064391	-0.026494	0.16041	-0.013337	0.18387	-0.030747	-0.01158	0.020864	0.1982	39.36	175.57	46.75	323063	5.50929	0.471201
Dromaius novaehollandiae (adult)	16	31	0.258333	0.270833	2.13333	0.460436	1	3	0.240375	0.617188	0.091428	0.03556	0.11042	0.15944	-0.060532	-0.0062291	0.044065	-0.11758	0.064219	49.34	167.53	51.07	422141	5.62546	0.61571
Egretta garzetta (adult)	14	20	0.21978	0.180952	2.24176	0.641812	1	4	0.26625	0.734694	0.10697	-0.16108	0.13242	-0.051463	-0.04519	0.015932	-0.18905	0.020268	-0.14545	19.39	149.92	18.56	53953	4.73202	0.0786927
Falco tinnunculus (adult)	14	29	0.318681	0.475325	1.8022	0.566932	1	2	0.149822	0.5	0.14283	-0.00012926	-0.14543	0.021783	0.011084	-0.015808	0.13532	-0.0063204	-0.015248	23.16	49.94	29.65	34293.5	4.53521	0.0500185
Fratercula arctica (adult)	18	34	0.222222	0.478086	2.40523	0.485176	2	4	0.348183	0.716049	0.040527	0.011585	-0.041552	-0.0077539	0.12087	0.058536	-0.15686	-0.021138	-0.12106	22.9	76.2	25	43624.5	4.63973	0.0636282
Gallus gallus (adult)	23	39	0.15415	0.362056	2.74308	0.531507	3	3	0.379356	0.642722	0.0094802	-0.016997	-0.092266	0.14328	-0.18177	0.06625	0.012884	0.073132	0.1167	25.8	75.2	25.3	49086	4.69096	0.0715941
Grus japonensis (adult)	14	24	0.263736	0.395833	2.12088	0.62361	1	4	0.21875	0.734694	0.10352	-0.059405	0.004456	-0.15412	0.052205	-0.11541	-0.027426	-0.097726	-0.093635	46.5	225	35.8	374557	5.57352	0.546308
Grus paradisea (adult)	11	17	0.309091	0.431746	1.98182	0.58691	1	3	0.211073	0.644628	0.13536	0.0099545	-0.071109	-0.048844	-0.025178	-0.090811	0.073884	-0.12054	-0.08055	38.92	156.4	39.43	240014	5.38024	0.35007
Gypaetus barbatus (adult)	16	31	0.258333	0.26553	1.96667	0.564409	1	3	0.200312	0.65625	0.11003	-0.04604	0.048782	0.083556	-0.16117	-0.012184	0.11707	0.053514	0.056564	45.8	153	51.9	363684	5.56072	0.530448
Gyps fulvus (adult)	15	29	0.27619	0.318788	1.90476	0.560392	1	3	0.214625	0.657778	0.11181	-0.015562	0.020979	0.04842	-0.12832	-0.046987	0.16187	0.068474	0.11004	41.2	142.6	43.5	255568	5.40751	0.372756
Larus ridibundus (adult)	14	22	0.241758	0.221978	2.24176	0.527381	1	4	0.246901	0.734694	0.096502	-0.068115	0.12925	0.052771	0.042885	-0.027636	-0.071352	0.15686	-0.17076	20.45	84.24	24.32	41896.3	4.62218	0.0611075
Mergus merganser (adult)	14	20	0.21978	0.169231	2.30769	0.492248	1	3	0.27125	0.622449	0.10447	-0.034596	0.12565	0.22592	-0.043881	0.058404	-0.088698	0.13047	-0.10056	22.08	119.56	30.96	81730.8	4.91239	0.119208
Milvus milvus (adult)	14	25	0.274725	0.192857	1.93407	0.511769	1	4	0.1832	0.704082	0.11193	-0.050407	0.15147	0.060165	0.075804	-0.084108	0.031351	0.14207	-0.15354	30.93	82.51	41.28	105348	5.02263	0.153654
Nycticorax nycticorax (adult)	14	23	0.252747	0.520833	2.23077	0.52618	2	2	0.336484	0.459184	0.08855	0.010363	-0.18861	0.1527	0.075323	0.20002	-0.19402	0.10289	0.0090512	25.63	131.27	24.64	82900.1	4.91855	0.120913
Otis tarda (adult)	20	35	0.184211	0.249123	2.30526	0.665233	2	6	0.288163	0.79	0.033745	-0.19796	0.091599	-0.13074	-0.0080261	0.37929	0.022851	-0.17537	0.17647	34.6	123	36.6	155762	5.19246	0.227186
Pelecanus occidentalis (adult)	11	17	0.309091	0.450217	1.96364	0.489686	1	4	0.214533	0.727273	0.11399	0.059694	0.016101	-0.068814	0.24992	-0.16478	0.012365	-0.077271	-0.17758	39	440.82	39.88	685616	5.83608	1
Phoenicopterus ruber (adult)	11	17	0.309091	0.537037	1.74545	0.715498	1	2	0.131488	0.495868	0.1826	-0.020795	-0.18402	-0.078625	0.0071008	0.031959	-0.024964	-0.088287	0.081941	32.37	173.35	32.13	180292	5.25598	0.262964
Pica pica (adult)	11	21	0.381818	0.516162	1.67273	0.521423	1	2	0.12585	0.495868	0.16501	0.076783	-0.1394	0.10626	0.13821	-0.017312	0.10342	0.14218	-0.023762	22.15	69.72	27.69	42761.6	4.63105	0.0623696
Platalea leucorodia (adult)	11	17	0.309091	0.537037	1.74545	0.715498	1	2	0.143599	0.46281	0.18094	-0.023417	-0.18187	-0.074566	0.0058042	0.032708	-0.028806	-0.094806	0.079389	34	230	26.6	208012	5.31809	0.303394
Platycercus elegans (adult)	8	17	0.607143	0.5875	1.42857	0.301586	1	3	0.0311419	0.53125	0.19079	0.46592	0.096785	-0.18977	-0.029374	0.012553	0.011067	0.042748	-0.0063667	20.9	44.7	21.6	20179.4	4.30491	0.0294325
Podiceps cristatus (adult)	16	24	0.2	0.21282	2.28333	0.68853	1	4	0.243924	0.726562	0.096895	-0.17357	0.11767	-0.076603	-0.084784	0.0090329	-0.14983	-0.014202	-0.087926	20.52	104.68	21.55	46290.1	4.66549	0.0675161
Ptychoramphus aleuticus (adult)	16	30	0.25	0.350347	2.2	0.52887	1	4	0.251667	0.703125	0.081385	-0.026472	0.056324	-0.03031	0.039545	-0.095416	0.059589	0.072569	-0.028133	16.8	51	17.7	15165.4	4.18085	0.0221193
Pygoscelis papua (adult)	20	38	0.2	0.425	2.41053	0.550682	2	4	0.328601	0.73	0.03643	-0.051482	-0.063117	-0.056433	0.0087443	0.038834	-0.09897	-0.0035052	-0.1183	28.11	98.19	33.1	91360	4.96076	0.133252
Recurvirostra avosetta (adult)	11	19	0.345454	0.274459	1.85455	0.436398	1	3	0.17313	0.644628	0.12893	0.12225	0.15171	0.17812	-0.0018195	-0.074853	0.09918	-0.20245	0.10052	18.7	134.8	16.3	41088.4	4.61372	0.0599291
Rhea americana (adult)	22	39	0.168831	0.431515	2.49351	0.649782	2	4	0.381657	0.714876	0.027704	-0.11067	-0.10791	-0.14657	-0.088098	0.070837	-0.18158	-0.1109	-0.086297	50.18	183.85	46.5	428990	5.63245	0.6257
Spheniscus humboldti (adult)	18	34	0.222222	0.305556	2.20915	0.592287	1	4	0.240917	0.716049	0.079211	-0.091391	0.065878	-0.078806	-0.067333	-0.067553	0.026453	2.8556e-05	0.0042813	29.08	109.3	34.01	108099	5.03382	0.157667
Spheniscus magellanicus (adult)	18	34	0.222222	0.305556	2.20915	0.592287	1	4	0.240917	0.716049	0.079211	-0.091391	0.065878	-0.078806	-0.067333	-0.067553	0.026453	2.8556e-05	0.0042813	33.93	121.9	38.11	157626	5.19763	0.229903
Struthio camelus (adult)	20	38	0.2	0.28632	2.22105	0.607337	1	4	0.256579	0.69	0.070558	-0.11485	0.06884	-0.08087	-0.1094	-0.057447	0.0054086	-0.022511	-0.0076874	60.06	200	55.68	668828	5.82531	0.975514
Theristicus caudatus (adult)	13	21	0.269231	0.625974	2.19231	0.507875	2	2	0.349206	0.473373	0.094698	0.044993	-0.19587	0.17849	0.11507	0.20819	-0.23351	0.12982	0.047757	29.67	183.8	26.42	144077	5.1586	0.210143
Tyto alba (adult)	14	22	0.241758	0.0782313	2.06593	0.429743	1	3	0.244835	0.622449	0.11949	0.0086096	0.24128	0.31047	-0.07623	0.054632	-0.15092	-0.31518	-0.18086	29.58	70.28	34.46	71638.3	4.85515	0.104487
Upupa epops (adult)	11	21	0.381818	0.485859	1.67273	0.494413	1	2	0.12585	0.495868	0.15968	0.10247	-0.11181	0.14892	0.1918	-0.049474	0.076844	0.063835	0.009534	15.2	76.3	15.3	17744.3	4.24906	0.0258808

## Sheet: Table S6_Data_Juvenile birds
Table S6 |Summary of network parameters, Pco's and skull size for juvenile birds
Species	N	K	D	C	L	H	S-Modules	Q-Modules	Qmax	P	PCo1	PCo2	PCo3	PCo4	PCo5	PCo6	PCo7	PCo8	PCo9	Height [mm]	Lenght [mm]	Width [mm]	Skull box	Skull box (log)	Ratio	PCo1	PCo1Rc	PCo2	PCo2Rc
Anas crecca (juvenile)	31	63	0.135484	0.428109	2.97204	0.475105	4	3	0.482867	0.655567	-0.034421	0.060857	-0.15393	0.19426	-0.12946	-0.030713	0.087509	-0.04701	0.00068811	21.07	78.3	18.4	30356	4.48224	1.04472	-0.03442	-0.138901	0.06086	0.154694
Anser anser (juvenile)	37	81	0.121622	0.407211	2.99249	0.425083	3	6	0.485902	0.800584	-0.067178	0.011669	-0.0058644	-0.003994	0.060535	0.12971	0.041269	-0.11691	-0.10142	30.9	102.1	26.4	83289.1	4.92059	0.48808	-0.06718	-0.112698	0.01167	0.0525492
Apus apus (juvenile)	25	49	0.163333	0.471825	2.42	0.645867	2	5	0.315077	0.7936	0.015292	-0.11527	-0.10234	-0.21313	0.026498	0.10246	-0.14886	-0.092359	0.17852	11.52	29.57	15.36	5232.33	3.7187	0.901087	0.01529	-0.0739471	-0.11527	-0.0351278
Ardea purpurea (juvenile)	40	83	0.10641	0.366792	3.19744	0.438412	3	5	0.50871	0.795	-0.070199	-0.0090862	0.014688	0.0461	0.021866	-0.066627	-0.064645	-0.057336	0.071268	20.7	106.3	19.7	43348.1	4.63697	0.529752	-0.0702	-0.120164	-0.00909	0.035782
Aythya ferina (juvenile)	40	84	0.107692	0.332143	3.18333	0.393269	3	5	0.525298	0.7825	-0.075424	0.021819	0.069792	0.017921	-0.046708	-0.024299	-0.097603	0.016467	0.082922	23.5	83	22.1	43106.1	4.63454	0.62622	-0.07542	-0.135547	0.02182	0.0758182
Bubulcus ibis (juvenile)	33	67	0.126894	0.431057	3.08333	0.503721	4	6	0.47828	0.808081	-0.061068	-0.059636	-0.08439	-0.012074	0.098618	0.099308	0.14544	0.1072	-0.079445	17.84	85.12	16.81	25526.7	4.40699	0.694189	-0.06107	-0.128395	-0.05964	0.0008232
Ciconia ciconia (juvenile)	36	67	0.106349	0.394563	3.3381	0.474591	5	5	0.553687	0.785494	-0.076337	-0.040566	-0.046912	0.028834	0.060194	-0.11204	-0.021339	0.074274	0.084681	34.4	170	32.4	189475	5.27755	0.52115	-0.07634	-0.125352	-0.04057	0.0034462
Corvus corax (juvenile)	44	91	0.0961945	0.350813	3.39958	0.412494	5	6	0.510868	0.808884	-0.10464	-0.0047892	0.042395	0.042278	-0.0020254	0.019238	0.09065	-0.055007	0.039432	20.58	84.43	32.87	57113.9	4.75674	0.332078	-0.10464	-0.133645	-0.00479	0.0212582
Corvus corone (juvenile)	27	57	0.162393	0.371385	2.47578	0.581381	1	4	0.357495	0.748971	0.030299	-0.087262	-0.010138	-0.12195	-0.094144	-0.19493	0.15729	0.019986	-0.14451	24.35	76.17	34.86	64656.2	4.81061	0.664706	0.0303	-0.0339551	-0.08726	-0.0295538
Corvus monedula (juvenile)	30	66	0.151724	0.549841	2.81149	0.552205	4	3	0.411042	0.637778	-0.018756	0.017521	-0.24178	0.075165	-0.20397	0.05996	0.089083	0.06531	0.0087797	19.57	49.7	24.28	23615.4	4.3732	0.522194	-0.01876	-0.0678781	0.01752	0.0616312
Cygnus olor (juvenile)	33	74	0.140152	0.419577	2.8125	0.463445	3	6	0.43225	0.804408	-0.048475	-0.021296	-0.032081	-0.0057892	0.095052	0.15275	0.069209	-0.053433	-0.056513	33.06	148.74	38.95	191531	5.28224	0.592859	-0.04848	-0.105114	-0.0213	0.0295613
Dromaius novaehollandiae (juvenile)	38	80	0.113798	0.325815	3.03414	0.366929	4	6	0.480703	0.803324	-0.085266	0.03708	0.083066	-0.018203	-0.07973	0.13724	0.061876	0.084431	-0.023797	27.23	73.52	29.11	58276.8	4.7655	0.13805	-0.08527	-0.0937391	0.03708	0.0446854
Egretta garzetta (juvenile)	43	87	0.0963455	0.364344	3.42857	0.357525	4	6	0.523517	0.823148	-0.10418	0.068879	0.045674	-0.06142	-0.038896	0.080892	0.043604	0.05133	-0.021963	17.86	78.68	17.17	24127.7	4.38252	0.447199	-0.10418	-0.145358	0.06888	0.105861
Falco tinnunculus (juvenile)	32	61	0.122984	0.394615	2.87903	0.570931	4	4	0.469497	0.736328	-0.037991	-0.096847	-0.11902	-0.060263	-0.17237	-0.14188	0.022533	0.017386	-0.19729	21.34	46.1	24.7	24299.2	4.38559	0.708566	-0.03799	-0.106903	-0.09685	-0.0349608
Fratercula arctica (juvenile)	36	77	0.122222	0.46867	2.88571	0.546408	2	6	0.450413	0.802469	-0.039553	-0.087311	-0.096454	-0.13307	0.083212	0.13478	0.19825	0.090709	-0.1255	20	68.5	21.8	29866	4.47518	0.684615	-0.03955	-0.105922	-0.08731	-0.0277028
Gallus gallus (juvenile)	35	69	0.115966	0.325469	2.91765	0.464178	3	6	0.429111	0.816326	-0.056287	-0.063216	0.046107	0.059517	0.016145	0.11522	0.097684	0.023077	0.061496	25.1	68.7	25.5	43971.4	4.64317	0.895803	-0.05629	-0.144998	-0.06322	0.0164472
Grus japonensis (juvenile)	42	88	0.102207	0.363036	3.27875	0.40222	4	6	0.512397	0.829932	-0.09447	0.015072	0.031382	0.013604	-0.0037309	0.05253	0.073034	-0.041096	-0.023051	25.6	79.7	23.2	47335.4	4.67519	0.126377	-0.09447	-0.101668	0.01507	0.0215342
Grus paradisea (juvenile)	30	60	0.137931	0.370996	2.81379	0.537395	3	5	0.447083	0.782222	-0.032058	-0.090385	-0.04836	-0.024864	-0.02225	-0.01497	-0.013941	0.13151	0.096979	33.64	138.42	32.28	150310	5.17699	0.626256	-0.03206	-0.0921871	-0.09039	-0.0363918
Gypaetus barbatus (juvenile)	45	89	0.089899	0.344297	3.48889	0.380954	5	6	0.529794	0.818765	-0.1123	0.028956	0.064119	0.00084195	-0.035766	0.039747	0.069941	0.012913	0.04806	21.3	60.2	24.1	30902.5	4.48999	0.0849706	-0.1123	-0.115158	0.02896	0.0315268
Gyps fulvus (juvenile)	36	75	0.119048	0.288889	2.83492	0.491854	3	5	0.422667	0.760803	-0.048076	-0.094086	0.048185	0.09982	0.0041064	-0.014597	-0.056547	0.1639	0.073954	34.3	117	36.9	148083	5.17051	0.579429	-0.04808	-0.103231	-0.09409	-0.0445598
Larus ridibundus (juvenile)	29	66	0.162562	0.5241	2.62562	0.468211	3	5	0.43882	0.78478	-0.027079	0.016277	-0.079852	-0.019973	0.12677	0.10141	-0.12623	0.048146	0.040694	17.8	70.6	18.4	23122.9	4.36404	0.551909	-0.02708	-0.0793731	0.01628	0.0632432
Mergus merganser (juvenile)	38	83	0.118065	0.420411	3.02276	0.514413	4	3	0.483452	0.652355	-0.048306	0.028813	-0.18466	0.19672	-0.17851	-0.080152	0.16759	0.046701	-0.052936	20.51	99.28	28.84	58725	4.76882	0.718517	-0.04831	-0.118281	0.02881	0.0916502
Milvus milvus (juvenile)	28	48	0.126984	0.264744	2.9127	0.498454	3	5	0.4477	0.793367	-0.03155	-0.10114	0.063017	0.11872	0.00018554	0.050051	-0.12236	0.17047	0.065148	27.92	77.3	40.79	88033.6	4.94465	0.835646	-0.03155	-0.113907	-0.10114	-0.0271768
Nycticorax nycticorax (juvenile)	36	75	0.119048	0.382659	3.09365	0.485116	3	4	0.476356	0.74537	-0.046546	-0.028579	-0.052939	0.060787	-0.037029	-0.13359	-0.051816	0.082079	-0.23784	23.4	105.1	24.52	60303	4.78034	0.727418	-0.04655	-0.117368	-0.02858	0.0350204
Otis tarda (juvenile)	42	88	0.102207	0.337921	3.23229	0.366062	3	5	0.505746	0.782313	-0.082019	0.054796	0.075191	-0.032059	-0.06414	-0.015531	-0.12575	0.066967	0.083296	29.2	104.6	34.2	104458	5.01894	0.670623	-0.08202	-0.14691	0.0548	0.113076
Pelecanus occidentalis (juvenile)	40	89	0.114103	0.381726	3.04872	0.370302	4	6	0.491415	0.82625	-0.088871	0.05946	0.021904	-0.058458	-0.020197	0.11594	0.045215	0.02637	-0.1005	27.5	133.38	28.14	103216	5.01375	0.150545	-0.08887	-0.0987147	0.05946	0.0683012
Phoenicopterus ruber (juvenile)	42	89	0.103368	0.339569	3.34959	0.328811	4	7	0.516475	0.843537	-0.10965	0.090241	0.087291	-0.093767	-0.089964	0.13125	0.057042	0.15166	-0.025467	23.55	74.68	21	36933	4.56741	0.204851	-0.10965	-0.125211	0.09024	0.104215
Pica pica (juvenile)	31	64	0.137634	0.40605	2.70107	0.611867	2	5	0.402222	0.788762	-0.015837	-0.13029	-0.085979	-0.18067	-0.046867	-0.017187	-0.030927	-0.033566	0.09652	22.13	61.29	29.88	40527.7	4.60775	0.947758	-0.01584	-0.110053	-0.13029	-0.0456798
Platalea leucorodia (juvenile)	36	79	0.125397	0.50466	3.05238	0.500015	4	5	0.474363	0.783951	-0.06011	-0.020421	-0.12754	-0.0051224	0.11525	0.0091539	-0.021457	0.22055	-0.028102	27.4	124.8	23.5	80358.7	4.90503	0.386318	-0.06011	-0.0948311	-0.02042	0.0107622
Platycercus elegans (juvenile)	22	53	0.229437	0.450039	2.07792	0.44207	3	3	0.344785	0.665289	0.024759	0.11402	-0.088706	0.1659	-0.056422	0.029208	-0.059252	-0.30865	0.088356	19	37.4	18.4	13075	4.11644	0.647941	0.02476	-0.0376961	0.11402	0.170114
Podiceps cristatus (juvenile)	41	84	0.102439	0.343773	3.33658	0.418472	4	5	0.502055	0.784057	-0.084726	-0.0011375	0.036116	0.066286	-0.027884	-0.08977	-0.036981	-0.025172	0.070949	17.9	71.13	19.53	24866.1	4.39561	0.53718	-0.08473	-0.135435	-0.00114	0.0443975
Ptychoramphus aleuticus (juvenile)	24	44	0.15942	0.416435	2.70652	0.480298	3	5	0.374225	0.760417	-0.012255	-0.016138	-0.024812	0.00057508	0.11521	0.050115	-0.11705	-0.0025542	0.086915	16.2	44.2	17.5	12530.7	4.09798	0.826271	-0.01226	-0.0935581	-0.01614	0.0568722
Pygoscelis papua (juvenile)	36	76	0.120635	0.27004	2.89841	0.400781	3	4	0.430488	0.736111	-0.049896	0.0069067	0.094553	0.11479	-0.16949	-0.0088215	-0.1534	0.0093243	-0.29577	28.3	98.09	33.22	92217	4.96481	1.00938	-0.0499	-0.15057	0.00691	0.0973192
Recurvirostra avosetta (juvenile)	19	30	0.175439	0.180672	2.57895	0.519942	1	6	0.321667	0.814404	0.04534	-0.13425	0.20178	-0.014033	0.14279	0.23341	0.29591	0.053574	-0.15177	18.4	116.1	15.8	33752.6	4.52831	0.821463	0.04534	-0.0354291	-0.13425	-0.0617128
Rhea americana (juvenile)	43	90	0.0996678	0.347007	3.45626	0.408	5	6	0.512778	0.812331	-0.10434	-0.0024266	0.048884	0.040504	-0.011199	0.026113	0.087927	-0.04096	0.041948	28.6	94.26	26.23	70711.8	4.84949	0.164833	-0.10434	-0.115667	-0.00243	0.0077422
Spheniscus humboldti (juvenile)	40	85	0.108974	0.383929	3.14872	0.348387	4	5	0.505121	0.77125	-0.086989	0.096579	0.017036	-0.084481	-0.058997	-0.016666	-0.11321	0.1188	-0.043609	19.75	54.97	21.7	23558.8	4.37215	0.217937	-0.08699	-0.103927	0.09658	0.111791
Spheniscus magellanicus (juvenile)	30	63	0.144828	0.338925	2.5977	0.581197	2	4	0.371	0.726667	-0.0016207	-0.11617	-0.043456	-0.060027	-0.16212	-0.043445	-0.015286	0.062235	-0.054452	29.08	109.3	34.01	108099	5.03382	0.685796	-0.00162	-0.0680981	-0.11617	-0.0564678
Struthio camelus (juvenile)	41	88	0.107317	0.336663	3.24634	0.376508	4	6	0.506521	0.810232	-0.094753	0.031744	0.070028	-0.0048618	-0.051313	0.0857	0.06278	0.032706	-0.00019638	24.35	65.68	24.38	38991.1	4.59097	0.0582977	-0.09475	-0.09475	0.03174	0.03174
Theristicus caudatus (juvenile)	23	48	0.189723	0.503623	2.64032	0.351314	3	3	0.447049	0.650284	-0.0021949	0.19603	-0.077843	0.017844	-0.20009	0.2449	-0.19977	0.010799	0.0036848	29.07	156.38	28.62	130106	5.1143	0.903025	-0.00219	-0.0916391	0.19603	0.276364
Tyto alba (juvenile)	36	69	0.109524	0.410784	3.14603	0.456122	4	5	0.523629	0.783951	-0.06846	-0.0092577	-0.045602	0.02916	0.061772	-0.060493	-0.037053	-0.0072815	0.002024	21.07	48.64	24.92	25539.1	4.40721	0.356501	-0.06846	-0.100111	-0.00926	0.0191652
Upupa epops (juvenile)	29	59	0.14532	0.437471	2.71429	0.590894	2	5	0.38825	0.789536	-0.0097445	-0.10621	-0.096222	-0.15894	-0.0016112	0.011325	-0.027421	-0.0027135	0.067062	13.6	52.7	16	11467.5	4.05947	0.646264	-0.00974	-0.0719841	-0.10621	-0.0503098

## Sheet: Table S7_PCoA network paramters
Table S7 |Linear regression (OLS) of the first two principal coordinates of the original analyses against PCoA's with alternative network parameter combinations
	Slope	R2	p value
PCo1(original) vs PCo1(-Qmax)	0.97	0.998	2.16e-16
PCo1(original) vs PCo1(-Qmax;+P)	0.99	0.992	2.16e-16
PCo1(original) vs PCo1(+Qmax;+P)	1.01	0.994	2.16e-16
PCo1(original) vs PCoA(-S modules,-Q modules,-Qmax)	1.04	0.9928	2.16e-16
PCo1(original) vs PCoA(just N and K)	0.73	0.9461	2.16e-16
PCo2(original) vs PCo2(-Qmax)	0.84	0.746	2.16e-16
PCo2(original) vs PCo2(-Qmax;+P)	0.94	0.866	2.16e-16
PCo2(original) vs PCo2(+Qmax;+P)	0.93	0.997	2.16e-16
PCo1(original) vs PCoA(-S modules,-Q modules,-Qmax)	0.801	0.8584	2.16e-16

## Sheet: Table S8_Skull reconstructions
Table S7 |Sources for skull reconstructions used in Fig. 3 and the supplementary information
Taxon	Sources (modified after)
Massospondylus carinatus	Gow, C. E., Kitching, J. W. & Raath, M. A. Skulls of the prosauropod dinosaur Massospondylus carinatus Owen in the collections of the Bernand Price Institute for Palaeontological Research. Palaeontol. Africana 27, 45–58 (1990).
Herrerasaurus ischigualastensis	Sereno, P. C. & Novas, F. E. The skull and neck of the basal theropod Herrerasaurus ischigualastensis. J. Vertebr. Paleontol. 13, 451–476 (1993).
Coelophysis bauri	Rauhut, O. W. M. The interrelationships and evolution of basal theropod dinosaurs. Spec. Pap. Palaeontol. 69, 1–213 (2003).
Majungasaurus crenatissimus	Sampson, S. D. & Witmer, L. M. Craniofacial anatomy of Majungasaurus crenatissimus (Theropoda: Abelisauridae) from the Late Cretaceous of Madagascar. Soc. Vertebr. Paleontol. Mem. 8, 32–102 (2007).
Scipionyx samniticus	Dal Sasso, C. & Maganuco, S. Scipionyx samniticus (Theropoda: Compsognathidae) from the Lower Cretaceous of Italy. Mem. della Soc. Ital. di Sci. Nat. e del Mus. Civ. di Stor. Nat. di Milano 37, 1–281 (2011).
Sinraptor dongi	Currie, P. J. & Zhao, X. A new carnosaur (Dinosauria, Theropoda) from the Jurassic of Xinjiang, People’s Republic of China. Can. J. Earth Sci. 30, 2037–2081 (1993).
Acrocanthosaurus atokensis	Eddy, D. R. & Clarke, J. A. New information on the cranial anatomy of Acrocanthosaurus atokensis and its implications for the phylogeny of Allosauroidea (Dinosauria: Theropoda). PLoS One 6, e17932 (2011).
Allosaurus fragilis	Rauhut, O. W. M. The interrelationships and evolution of basal theropod dinosaurs. Spec. Pap. Palaeontol. 69, 1–213 (2003).
Tarbosaurus bataar (juvenile)	Tsuihiji, T. et al. Cranial osteology of a juvenile specimens of Tarbosaurus bataar (Theropoda, Tyrannosauridae) from the Nemegt Formation (Upper Cretaceous) of Bugin Tsav, Mongolia. J. Vertebr. Paleontol. 31, 497–517 (2011).
Tarbosaurus bataar (adult)	Hurum, J. H. & Sabath, K. Giant theropod dinosaurs from Asia and North America: skulls of Tarbosaurus bataar and Tyrannosaurus rex compared. Acta Palaeontol. Pol. 48, 161–190 (2003).
Gallimimus bullatus	Makovicky, P. J., Kobayashi, Y. & Currie, P. J. Ornithimosauria. in The Dinosauria (eds. Weishampel, D. B., Dodson, P. & Osmólska, H.) 137–150 (University of California Press, 2004).
Erlikosaurus andrewsi	Rauhut, O. W. M. The interrelationships and evolution of basal theropod dinosaurs. Spec. Pap. Palaeontol. 69, 1–213 (2003).
Citipati osmolskae	Rauhut, O. W. M. The interrelationships and evolution of basal theropod dinosaurs. Spec. Pap. Palaeontol. 69, 1–213 (2003).
Velociraptor mongoliensis	Rauhut, O. W. M. The interrelationships and evolution of basal theropod dinosaurs. Spec. Pap. Palaeontol. 69, 1–213 (2003).
Gobivenator mongoliensis	Paul, G. S. Dinosaurs of the air: the evolution and loss of flight in dinosaurs and birds. (The John Hopkins University Press, 2002).
	Tsuihiji, T. et al. An exquisitely preserved troodontid theropod with new information on the palatal structure from the Upper Cretaceous of Mongolia. Naturwissenschaften 101, 131–142 (2014).
Archaeopteryx lithographica	Rauhut, O. W. M. New observations on the skull of Archaeopteryx. Pal. Z. 88, 211–221 (2014).
Ichthyornis dispar	Field, D. J. et al. Complete Ichthyornis skull illuminates mosaic assembly of the avian head. Nature 557, 96–100 (2018).
Gallus gallus	Jollie, M. T. The head skeleton of the chicken and remarks on the anatomy of this region in other birds. J. Morphol. 100, 389–436 (1957).
Struthio camelus	Cuff, A. R. Functional mechanics of ornithomimosaurs. (University of Bristol, 2014).
