# Supplementary material for: Birds have peramorphic skulls, too: anatomical network analyses reveal oppositional heterochronies in avian skull evolution
Source: Commun Biol. 2020 Apr 24;3:195. doi: 10.1038/s42003-020-0914-4 (PMC7181600; doi:10.1038/s42003-020-0914-4)
Supplement: Supplementary file 5 — Supplementary Data 3 [file 42003_2020_914_MOESM5_ESM.txt]

(Hackett);
(Alligator:254.14,(Massospondylus:41.0,(Herrerasaurus:2.5,(Coelophysis:10.0,(Majungasaurus:113.0,((Sinraptor:15.5,(Allosaurus:6.0,Acrocanthosaurus:37.5):13.0):4.0,(Tarbosaurus:93.0,(Gallimimus:91.0,(Erlikosaurus:72.0,(Citipati:87.0,((Velociraptor:75.0,Gobivenator:80.0):2.0,(Archaeopteryx:13.0,(Ichthyornis:35.0,((Struthio_camelus:57.25894781,(Rhea_americana:49.45252025,Dromaius_novaehollandiae:49.45252025):7.806427559):49.83108286,((Gallus_gallus:79.03991264999999,((Cygnus_olor:11.78935355,Anser_anser:11.78935355):9.154775243,(Anas_crecca:10.54189134,(Mergus_merganser:9.610639153,Aythya_ferina:9.610639153):0.9312521826):10.40223746):58.09578386):21.43205897,(((Recurvirostra_avosetta:64.96709025,(Larus_ridibundus:20.87975271,(Ptychoramphus_aleuticus:14.32888269,Fratercula_arctica:14.32888269):6.550870018):44.08733753):17.4584621,(((Upupa_epops:78.10002261,Tyto_alba:78.10002261):1.234341281,(Gypaetus_barbatus:41.44766313,(Gyps_fulvus:34.06219043,Milvus_milvus:34.06219043):7.385472699):37.88670076):1.306252165,(Falco_tinnunculus:78.51789184,(Platycercus_elegans:77.36316129,(Pica_pica:15.42710472,(Corvus_monedula:10.1758002,(Corvus_corax:7.014518463,Corvus_corone:7.014518463):3.161281735):5.251304519):61.93605658):1.154730549):2.122724212):1.784936294):0.3095013764,((Phoenicopterus_ruber:52.54876445,Podiceps_cristatus:52.54876445):23.62958872,((Apus_apus:71.3861359355,(Otis_tarda:69.79255887,(Grus_paradisea:6.767409338,Grus_japonensis:6.767409338):63.02514954):1.5935770655):1.5935770655,((Pygoscelis_papua:27.02691975,(Spheniscus_humboldti:3.070230867,Spheniscus_magellanicus:3.070230867):23.95668889):39.95195483,(Ciconia_ciconia:65.98840733,(Pelecanus_occidentalis:62.78289822,((Platalea_leucorodia:53.36563741,Theristicus_caudatus:53.36563741):6.076237205,(Egretta_garzetta:32.67407345,(Nycticorax_nycticorax:31.38254216,(Bubulcus_ibis:17.67578401,Ardea_purpurea:17.67578401):13.70675815):1.291531287):26.76780116):3.341023611):3.205509111):0.990467248):6.000838423):3.19864017):6.55670055):17.73691789):6.618059055):8.0):43.0):2.0):2.0):2.0):2.0):2.0):6.0):8.0):46.0):7.0):2.0):17.05);

(Hackett_pFDA);
((Alligator_A:1.0E-5,Alligator_J:1.0E-5):254.14002170,(Massospondylus:41.0,(Herrerasaurus:2.5,(Coelophysis:10.0,(Majungasaurus:113.0,((Sinraptor:15.5,(Allosaurus:6.0,Acrocanthosaurus:37.5):13.0):4.0,((Tarbosaurus_A:1.0E-5,Tarbosaurus_J:1.0E-5):93.0,(Gallimimus:91.0,(Erlikosaurus:72.0,(Citipati:87.0,((Velociraptor:75.0,Gobivenator:80.0):2.0,(Archaeopteryx:13.0,(Ichthyornis:35.0,(((Struthio_camelus_A:1.0E-6,Struthio_camelus_J:1.0E-6):57.25894781,((Rhea_americana_A:1.0E-6,Rhea_americana_J:1.0E-6):49.45252025,(Dromaius_novaehollandiae_A:1.0E-6,Dromaius_novaehollandiae_J:1.0E-6):49.45252025):7.806427559):49.83108286,(((Gallus_gallus_A:1.0E-6,Gallus_gallus_J:1.0E-6):79.03991264999999,(((Cygnus_olor_A:1.0E-6,Cygnus_olor_J:1.0E-6):11.78935355,(Anser_anser_A:1.0E-6,Anser_anser_J:1.0E-6):11.78935355):9.154775243,((Anas_crecca_A:1.0E-6,Anas_crecca_J:1.0E-6):10.54189134,((Mergus_merganser_A:1.0E-6,Mergus_merganser_J:1.0E-6):9.610639153,(Aythya_ferina_A:1.0E-6,Aythya_ferina_J:1.0E-6):9.610639153):0.9312521826):10.40223746):58.09578386):21.43205897,((((Recurvirostra_avosetta_A:1.0E-6,Recurvirostra_avosetta_J:1.0E-6):64.96709025,((Larus_ridibundus_A:1.0E-6,Larus_ridibundus_J:1.0E-6):20.87975271,((Ptychoramphus_aleuticus_A:1.0E-6,Ptychoramphus_aleuticus_J:1.0E-6):14.32888269,(Fratercula_arctica_A:1.0E-6,Fratercula_arctica_J:1.0E-6):14.32888269):6.550870018):44.08733753):17.4584621,((((Upupa_epops_A:1.0E-6,Upupa_epops_J:1.0E-6):78.10002261,(Tyto_alba_A:1.0E-6,Tyto_alba_J:1.0E-6):78.10002261):1.234341281,((Gypaetus_barbatus_A:1.0E-6,Gypaetus_barbatus_J:1.0E-6):41.44766313,((Gyps_fulvus_A:1.0E-6,Gyps_fulvus_J:1.0E-6):34.06219043,(Milvus_milvus_A:1.0E-6,Milvus_milvus_J:1.0E-6):34.06219043):7.385472699):37.88670076):1.306252165,((Falco_tinnunculus_A:1.0E-6,Falco_tinnunculus_J:1.0E-6):78.51789184,((Platycercus_elegans_A:1.0E-6,Platycercus_elegans_J:1.0E-6):77.36316129,((Pica_pica_A:1.0E-6,Pica_pica_J:1.0E-6):15.42710472,((Corvus_monedula_A:1.0E-6,Corvus_monedula_J:1.0E-6):10.1758002,((Corvus_corax_A:1.0E-6,Corvus_corax_J:1.0E-6):7.014518463,(Corvus_corone_A:1.0E-6,Corvus_corone_J:1.0E-6):7.014518463):3.161281735):5.251304519):61.93605658):1.154730549):2.122724212):1.784936294):0.3095013764,(((Phoenicopterus_ruber_A:1.0E-6,Phoenicopterus_ruber_J:1.0E-6):52.54876445,(Podiceps_cristatus_A:1.0E-6,Podiceps_cristatus_J:1.0E-6):52.54876445):23.62958872,(((Apus_apus_A:1.0E-6,Apus_apus_J:1.0E-6):71.3861359355,((Otis_tarda_A:1.0E-6,Otis_tarda_J:1.0E-6):69.79255887,((Grus_paradisea_A:1.0E-6,Grus_paradisea_J:1.0E-6):6.767409338,(Grus_japonensis_A:1.0E-6,Grus_japonensis_J:1.0E-6):6.767409338):63.02514954):1.5935770655):1.5935770655,(((Pygoscelis_papua_A:1.0E-6,Pygoscelis_papua_J:1.0E-6):27.02691975,((Spheniscus_humboldti_A:1.0E-6,Spheniscus_humboldti_J:1.0E-6):3.070230867,(Spheniscus_magellanicus_A:1.0E-6,Spheniscus_magellanicus_J:1.0E-6):3.070230867):23.95668889):39.95195483,((Ciconia_ciconia_A:1.0E-6,Ciconia_ciconia_J:1.0E-6):65.98840733,((Pelecanus_occidentalis_A:1.0E-6,Pelecanus_occidentalis_J:1.0E-6):62.78289822,(((Platalea_leucorodia_A:1.0E-6,Platalea_leucorodia_J:1.0E-6):53.36563741,(Theristicus_caudatus_A:1.0E-6,Theristicus_caudatus_J:1.0E-6):53.36563741):6.076237205,((Egretta_garzetta_A:1.0E-6,Egretta_garzetta_J:1.0E-6):32.67407345,((Nycticorax_nycticorax_A:1.0E-6,Nycticorax_nycticorax_J:1.0E-6):31.38254216,((Bubulcus_ibis_A:1.0E-6,Bubulcus_ibis_J:1.0E-6):17.67578401,(Ardea_purpurea_A:1.0E-6,Ardea_purpurea_J:1.0E-6):17.67578401):13.70675815):1.291531287):26.76780116):3.341023611):3.205509111):0.990467248):6.000838423):3.19864017):6.55670055):17.73691789):6.618059055):8.0):43.0):2.0):2.0):2.0):2.0):2.0):6.0):8.0):46.0):7.0):2.0):17.05);

(Ericson);
(Alligator:254.14,(Massospondylus:41.0,(Herrerasaurus:2.5,(Coelophysis:10.0,(Majungasaurus:113.0,((Sinraptor:15.5,(Allosaurus:6.0,Acrocanthosaurus:37.5):13.0):4.0,(Tarbosaurus:93.0,(Gallimimus:91.0,(Erlikosaurus:72.0,(Citipati:87.0,((Velociraptor:75.0,Gobivenator:80.0):2.0,(Archaeopteryx:13.0,(Ichthyornis:35.0,((Struthio_camelus:58.57041749,(Rhea_americana:50.93711551,Dromaius_novaehollandiae:50.93711551):7.633301978):51.84417972,((Gallus_gallus:79.51891759,((Cygnus_olor:11.86115703,Anser_anser:11.86115703):9.182044729,(Anas_crecca:10.58756917,(Aythya_ferina:9.654763833,Mergus_merganser:9.654763833):0.9328053406):10.45563259):58.47571583):24.09125965,(((Apus_apus:82.98887148,((Upupa_epops:76.63119334,Tyto_alba:76.63119334):4.316810243,(Gypaetus_barbatus:42.72890439,(Gyps_fulvus:35.12902795,Milvus_milvus:35.12902795):7.599876442):38.21909919):2.040867899):0.398019254,(Falco_tinnunculus:81.0149994,(Platycercus_elegans:79.79120596,(Pica_pica:15.72148721,(Corvus_monedula:10.37164197,(Corvus_corax:7.193291802,Corvus_corone:7.193291802):3.178350165):5.349845241):64.06971875):1.223793443):2.371891331):1.443261805,((Otis_tarda:76.04744353,((Recurvirostra_avosetta:63.15761954,(Larus_ridibundus:19.83845074,(Fratercula_arctica:13.59662169,Ptychoramphus_aleuticus:13.59662169):6.241829045):43.31916881):12.00503105,((Phoenicopterus_ruber:53.31389679,Podiceps_cristatus:53.31389679):19.5519398,(Grus_paradisea:6.896112594,Grus_japonensis:6.896112594):65.969724):2.296813998):0.884792938):1.73497916,((Ciconia_ciconia:63.59912061,(Platalea_leucorodia:53.89052742,Theristicus_caudatus:53.89052742):9.708593186):7.178051454,((Pelecanus_occidentalis:65.31333636,(Pygoscelis_papua:26.1016155,(Spheniscus_humboldti:2.957337757,Spheniscus_magellanicus:2.957337757):23.14427774):39.21172086):5.3638357,(Egretta_garzetta:35.12597197,(Nycticorax_nycticorax:33.80144071,(Bubulcus_ibis:18.93230613,Ardea_purpurea:18.93230613):14.86913458):1.324531262):35.55120009):0.1):7.005250626):7.04772985):18.78002471):6.804419973):5.0):43.0):2.0):2.0):2.0):2.0):2.0):6.0):8.0):46.0):7.0):2.0):16.7254);

(Ericson_pFDA);
((Alligator_A:1.0E-5,Alligator_J:1.0E-5):254.139988,(Massospondylus:41.0,(Herrerasaurus:2.5,(Coelophysis:10.0,(Majungasaurus:113.0,((Sinraptor:15.5,(Allosaurus:6.0,Acrocanthosaurus:37.5):13.0):4.0,((Tarbosaurus_A:1.0E-5,Tarbosaurus_J:1.0E-5):93.0,(Gallimimus:91.0,(Erlikosaurus:72.0,(Citipati:87.0,((Velociraptor:75.0,Gobivenator:80.0):2.0,(Archaeopteryx:13.0,(Ichthyornis:35.0,(((Struthio_camelus_A:1.0E-6,Struthio_camelus_J:1.0E-6):58.57041749,((Rhea_americana_A:1.0E-6,Rhea_americana_J:1.0E-6):50.93711551,(Dromaius_novaehollandiae_A:1.0E-6,Dromaius_novaehollandiae_J:1.0E-6):50.93711551):7.633301978):51.84417972,(((Gallus_gallus_A:1.0E-6,Gallus_gallus_J:1.0E-6):79.51891759,(((Cygnus_olor_A:1.0E-6,Cygnus_olor_J:1.0E-6):11.86115703,(Anser_anser_A:1.0E-6,Anser_anser_J:1.0E-6):11.86115703):9.182044729,((Anas_crecca_A:1.0E-6,Anas_crecca_J:1.0E-6):10.58756917,((Aythya_ferina_A:1.0E-6,Aythya_ferina_J:1.0E-6):9.654763833,(Mergus_merganser_A:1.0E-6,Mergus_merganser_J:1.0E-6):9.654763833):0.9328053406):10.45563259):58.47571583):24.09125965,((((Apus_apus_A:1.0E-6,Apus_apus_J:1.0E-6):82.98887148,(((Upupa_epops_A:1.0E-6,Upupa_epops_J:1.0E-6):76.63119334,(Tyto_alba_A:1.0E-6,Tyto_alba_J:1.0E-6):76.63119334):4.316810243,((Gypaetus_barbatus_A:1.0E-6,Gypaetus_barbatus_J:1.0E-6):42.72890439,((Gyps_fulvus_A:1.0E-6,Gyps_fulvus_J:1.0E-6):35.12902795,(Milvus_milvus_A:1.0E-6,Milvus_milvus_J:1.0E-6):35.12902795):7.599876442):38.21909919):2.040867899):0.398019254,((Falco_tinnunculus_A:1.0E-6,Falco_tinnunculus_J:1.0E-6):81.0149994,((Platycercus_elegans_A:1.0E-6,Platycercus_elegans_J:1.0E-6):79.79120596,((Pica_pica_A:1.0E-6,Pica_pica_J:1.0E-6):15.72148721,((Corvus_monedula_A:1.0E-6,Corvus_monedula_J:1.0E-6):10.37164197,((Corvus_corax_A:1.0E-6,Corvus_corax_J:1.0E-6):7.193291802,(Corvus_corone_A:1.0E-6,Corvus_corone_J:1.0E-6):7.193291802):3.178350165):5.349845241):64.06971875):1.223793443):2.371891331):1.443261805,(((Otis_tarda_A:1.0E-6,Otis_tarda_J:1.0E-6):76.04744353,(((Recurvirostra_avosetta_A:1.0E-6,Recurvirostra_avosetta_J:1.0E-6):63.15761954,((Larus_ridibundus_A:1.0E-6,Larus_ridibundus_J:1.0E-6):19.83845074,((Fratercula_arctica_A:1.0E-6,Fratercula_arctica_J:1.0E-6):13.59662169,(Ptychoramphus_aleuticus_A:1.0E-6,Ptychoramphus_aleuticus_J:1.0E-6):13.59662169):6.241829045):43.31916881):12.00503105,(((Phoenicopterus_ruber_A:1.0E-6,Phoenicopterus_ruber_J:1.0E-6):53.31389679,(Podiceps_cristatus_A:1.0E-6,Podiceps_cristatus_J:1.0E-6):53.31389679):19.5519398,((Grus_paradisea_A:1.0E-6,Grus_paradisea_J:1.0E-6):6.896112594,(Grus_japonensis_A:1.0E-6,Grus_japonensis_J:1.0E-6):6.896112594):65.969724):2.296813998):0.884792938):1.73497916,(((Ciconia_ciconia_A:1.0E-6,Ciconia_ciconia_J:1.0E-6):63.59912061,((Platalea_leucorodia_A:1.0E-6,Platalea_leucorodia_J:1.0E-6):53.89052742,(Theristicus_caudatus_A:1.0E-6,Theristicus_caudatus_J:1.0E-6):53.89052742):9.708593186):7.178051454,(((Pelecanus_occidentalis_A:1.0E-6,Pelecanus_occidentalis_J:1.0E-6):65.31333636,((Pygoscelis_papua_A:1.0E-6,Pygoscelis_papua_J:1.0E-6):26.1016155,((Spheniscus_humboldti_A:1.0E-6,Spheniscus_humboldti_J:1.0E-6):2.957337757,(Spheniscus_magellanicus_A:1.0E-6,Spheniscus_magellanicus_J:1.0E-6):2.957337757):23.14427774):39.21172086):5.3638357,((Egretta_garzetta_A:1.0E-6,Egretta_garzetta_J:1.0E-6):35.12597197,((Nycticorax_nycticorax_A:1.0E-6,Nycticorax_nycticorax_J:1.0E-6):33.80144071,((Bubulcus_ibis_A:1.0E-6,Bubulcus_ibis_J:1.0E-6):18.93230613,(Ardea_purpurea_A:1.0E-6,Ardea_purpurea_J:1.0E-6):18.93230613):14.86913458):1.324531262):35.55120009):0.1):7.005250626):7.04772985):18.78002471):6.804419973):5.0):43.0):2.0):2.0):2.0):2.0):2.0):6.0):8.0):46.0):7.0):2.0):16.7254);
